# Supplementary material for: Population Genetic Structure and Contribution of Philippine Chickens to the Pacific Chicken Diversity Inferred From Mitochondrial DNA
Source: Front Genet. 2021 Jul 22;12:698401. doi: 10.3389/fgene.2021.698401 (PMC8340678; doi:10.3389/fgene.2021.698401)
Supplement: Supplementary file 4 [file Data_Sheet_1.xlsx]

## Sheet: Table S1
Table S1. Complete mtDNA control region information of Philippine chickens including sequences from Pacific, Indonesia, Mainland Southeast Asia, East Asia, South Asia, Western Asia, Africa and references taken from Miao et al., 2013.
(D-loop) Fragment Length	Species/Breed	Haplotype assignments (used in this study)	Haplogroup assignment	GenBank accession number	Number of individuals	Collection locality	Source
Complete Sequences	Junglefowl	Hap_25	D2	MN986398	1	Leyte, Philippines	This study
	Junglefowl	Hap_25	D2	MN986399	1	Leyte, Philippines	This study
	Junglefowl	Hap_25	D2	MN986400	1	Leyte, Philippines	This study
	Junglefowl	Hap_80	D3*	MN986401	1	Leyte, Philippines	This study
	Junglefowl	Hap_80	D3*	MN986402	1	Leyte, Philippines	This study
	Junglefowl	Hap_25	D2	MN986403	1	Leyte, Philippines	This study
	domestic chicken	Hap_1	E1	MN986370	8	Samar, Philippines	This study
	domestic chicken	Hap_88	B	MN986371	2	Samar, Philippines	This study
	domestic chicken	Hap_74	D1	MN986372	4	Samar, Philippines	This study
	domestic chicken	Hap_68	D1	MN986373	3	Samar, Philippines	This study
	domestic chicken	Hap_90	D1	MN986374	3	Samar, Philippines	This study
	domestic chicken	Hap_1	E1	MN986375	1	Samar, Philippines	This study
	domestic chicken	Hap_94	D1	MN986376	1	Samar, Philippines	This study
	domestic chicken	Hap_49	D1	MN986377	6	Samar, Philippines	This study
	domestic chicken	Hap_49	D1	MN986378	1	Samar, Philippines	This study
	domestic chicken	Hap_14	A	MN986379	3	Samar, Philippines	This study
	domestic chicken	Hap_1	E1	MN986380	12	Leyte, Philippines	This study
	domestic chicken	Hap_74	D1	MN986381	16	Leyte, Philippines	This study
	NC/RJF	Hap_68	D1	MN986382	6**	Leyte, Philippines	This study
	domestic chicken	Hap_1	E1	MN986383	1	Leyte, Philippines	This study
	domestic chicken	Hap_49	D1	MN986384	12	Leyte, Philippines	This study
	domestic chicken	Hap_49	D1	MN986385	1	Leyte, Philippines	This study
	domestic chicken	Hap_29	E1	MN986386	1	Leyte, Philippines	This study
	domestic chicken	Hap_76	E1	MN986387	1	Leyte, Philippines	This study
	domestic chicken	Hap_69	D1	MN986388	2	Leyte, Philippines	This study
	domestic chicken	Hap_65	E1	MN986389	4	Leyte, Philippines	This study
	domestic chicken	Hap_75	E1	MN986390	1	Leyte, Philippines	This study
	domestic chicken	Hap_50	E1	MN986391	3	Leyte, Philippines	This study
	domestic chicken	Hap_73	B	MN986392	1	Leyte, Philippines	This study
	domestic chicken	Hap_68	D1	MN986393	1	Leyte, Philippines	This study
	domestic chicken	Hap_77	D1	MN986394	1	Leyte, Philippines	This study
	domestic chicken	Hap_29	E1	MN986395	1	Leyte, Philippines	This study
	domestic chicken	Hap_74	D1	MN986396	1	Leyte, Philippines	This study
	domestic chicken	Hap_78	D1	MN986397	1	Leyte, Philippines	This study
	Junglefowl		D3*	MK085033		Samar, Philippines	Godinez et al., 2019
	Junglefowl		D1	MK085034		Samar, Philippines	Godinez et al., 2019
	Junglefowl		D1	MK085035		Samar, Philippines	Godinez et al., 2019
	domestic chicken		A	MK085038		Samar, Philippines	Godinez et al., 2019
	domestic chicken		A	MK085039		Samar, Philippines	Godinez et al., 2019
	domestic chicken		B	MK085040		Samar, Philippines	Godinez et al., 2019
	domestic chicken		B	MK085041		Samar, Philippines	Godinez et al., 2019
	domestic chicken		B	MK085042		Samar, Philippines	Godinez et al., 2019
	domestic chicken		D1	MK085043		Samar, Philippines	Godinez et al., 2019
	domestic chicken		D1	MK085044		Samar, Philippines	Godinez et al., 2019
	domestic chicken		D1	MK085045		Samar, Philippines	Godinez et al., 2019
	domestic chicken		D1	MK085046		Samar, Philippines	Godinez et al., 2019
	domestic chicken		D1	MK085047		Samar, Philippines	Godinez et al., 2019
	domestic chicken		D1	MK085048		Samar, Philippines	Godinez et al., 2019
	domestic chicken		D1	MK085049		Samar, Philippines	Godinez et al., 2019
	domestic chicken		E1	MK085050		Samar, Philippines	Godinez et al., 2019
	domestic chicken		E1	MK085051		Samar, Philippines	Godinez et al., 2019
	domestic chicken		E1	MK085052		Samar, Philippines	Godinez et al., 2019
	domestic chicken		E1	MK085053		Samar, Philippines	Godinez et al., 2019
	domestic chicken		E1	MK085054		Samar, Philippines	Godinez et al., 2019
			D1	KY039417		Mindoro, Philippines	Herrera et al., 2018 (direct submission)
			D1	KY039402		Zamboanga, Philippines	Herrera et al., 2018 (direct submission)
			D1	KY039401		Tugop, Philippines	Herrera et al., 2018 (direct submission)
			D1	KY039409		Ifugao, Philippines	Herrera et al., 2018 (direct submission)
			D1	KY039414		Palawan, Philippines	Herrera et al., 2018 (direct submission)
			D1	KY039408		Asipulo, Philippines	Herrera et al., 2018 (direct submission)
			D1	KY039396		Manticao, Philippines	Herrera et al., 2018 (direct submission)
			D1	KY039412		Palawan, Philippines	Herrera et al., 2018 (direct submission)
			D1	KY039411		Palawan, Philippines	Herrera et al., 2018 (direct submission)
			D1	KY039400		Tugop, Philippines	Herrera et al., 2018 (direct submission)
			D1	KY039413		Palawan, Philippines	Herrera et al., 2018 (direct submission)
			D1	KY039437		Palawan, Philippines	Herrera et al., 2018 (direct submission)
			D1	KY039404		Ifugao, Philippines	Herrera et al., 2018 (direct submission)
			D1	KY039405		Ifugao, Philippines	Herrera et al., 2018 (direct submission)
			D1	KY039416		Mindoro, Philippines	Herrera et al., 2018 (direct submission)
			D1	KY039407		Ifugao, Philippines	Herrera et al., 2018 (direct submission)
			D1	KY039403		Zamboanga, Philippines	Herrera et al., 2018 (direct submission)
			D1	KY039386		Easter Island	Herrera et al., 2018 (direct submission)
			D1	KY039387		Easter Island	Herrera et al., 2018 (direct submission)
			D1	KY039388		Easter Island	Herrera et al., 2018 (direct submission)
			D1	KY039389		Easter Island	Herrera et al., 2018 (direct submission)
			D1	KY039390		Easter Island	Herrera et al., 2018 (direct submission)
			D1	KY039384		Hawaii	Herrera et al., 2018 (direct submission)
			D1	KY039391		Fiji	Herrera et al., 2018 (direct submission)
			D1	KY039385		Hawaii	Herrera et al., 2018 (direct submission)
			D1	KY039383		Hawaii	Herrera et al., 2018 (direct submission)
			D1	KY039381		Marquesas	Herrera et al., 2018 (direct submission)
			D1	KY039382		Niue	Herrera et al., 2018 (direct submission)
			D1	KY039392		Vanuatu	Herrera et al., 2018 (direct submission)
			D1	KY039393		Vanuatu	Herrera et al., 2018 (direct submission)
			D1	KY039431		New Caledonia	Herrera et al., 2018 (direct submission)
			D1	KY039432		New Caledonia	Herrera et al., 2018 (direct submission)
			D1	KY039429		Sulawesi, Indonesia	Herrera et al., 2018 (direct submission)
			D1	KY039428		Sulawesi, Indonesia	Herrera et al., 2018 (direct submission)
			D1	KY039427		Sulawesi, Indonesia	Herrera et al., 2018 (direct submission)
			D1	KY039426		Lombok, Indonesia	Herrera et al., 2018 (direct submission)
			D1	KY039425		Maluku, Indonesia	Herrera et al., 2018 (direct submission)
			D1	KY039395		Maluku, Indonesia	Herrera et al., 2018 (direct submission)
			D1	KY039424		Manokwari, Indonesia	Herrera et al., 2018 (direct submission)
			D1	KY039423		Manokwari, Indonesia	Herrera et al., 2018 (direct submission)
			D1	KY039422		Kalimantan, Indonesia	Herrera et al., 2018 (direct submission)
			D1	KY039421		Kalimantan, Indonesia	Herrera et al., 2018 (direct submission)
			D1	KY039420		Java, Indonesia	Herrera et al., 2018 (direct submission)
			D1	KY039418		Java, Indonesia	Herrera et al., 2018 (direct submission)
			D1	KY039419		Java, Indonesia	Herrera et al., 2018 (direct submission)
	NCBI Ref. Seq.		D1	NC_040970.1		Tibetan, autonomous	Liu et al, 2018
	domestic chicken		A	AB086102		Japan: Hiroshima	Wada et al., 2004
	domestic chicken		A	GU261684		China: Yunnan	Miao et al., 2013
	junglefowl		A	GU261695		China: Yunnan	Miao et al., 2013
	junglefowl		A	GU261700		Myanmar	Miao et al., 2013
	junglefowl		B	NC_007235		Laos: Vientiane	Nishibori et al., 2005
	junglefowl		B	GU261704		China: Yunnan	Miao et al., 2013
	domestic chicken		B	GU261705		China: Yunnan	Miao et al., 2013
	domestic chicken		B	GU261714		China: Yunnan	Miao et al., 2013
	domestic chicken		B	GU261699		China: Yunnan	Miao et al., 2013
	junglefowl		Z	GU261674		China: Hainan	Miao et al., 2013
	junglefowl		Z	GU261696		China: Hainan	Miao et al., 2013
	junglefowl		Y	GU261693		China: Yunnan	Miao et al., 2013
	domestic chicken		C1	GU261701		China: Henan	Miao et al., 2013
	domestic chicken		C1	GU261675		China: Hunan	Miao et al., 2013
	domestic chicken		C1	GU261681		China: Hunan	Miao et al., 2013
	domestic chicken		C1	GU261718		China: Yunnan	Miao et al., 2013
	domestic chicken		C1	GU261679		China: Henan	Miao et al., 2013
	domestic chicken		C2	GU261680		Southern India	Miao et al., 2013
	junglefowl		C3	GU261716		Myanmar	Miao et al., 2013
	junglefowl		C3	GU261707		India	Miao et al., 2013
	junglefowl		D1	NC_007236		Philippine: Manila	Nishibori et al., 2005
	junglefowl		D1	NC_007237		Indonesia: Bali	Nishibori et al., 2005
	domestic chicken		D1	GU261687		Laos	Miao et al., 2013
	domestic chicken		D1	GU261682		Laos	Miao et al., 2013
	domestic chicken		D2	GU261683		China: Xinjiang	Miao et al., 2013
	domestic chicken		D3	GU261677		China: Zhejiang	Miao et al., 2013
	domestic chicken		D3	GU261697		Southern India	Miao et al., 2013
	domestic chicken		D3	GU261685		Northeast India	Miao et al., 2013
	domestic chicken		E1	GU261686		China: Henan	Miao et al., 2013
	domestic chicken		E1	GU261713		China: Yunnan	Miao et al., 2013
	domestic chicken		E1	AP003317		Commercial Line	Nishibori et al., 2003
	domestic chicken		E1	AY235571		Commercial Lines	Froman and Kirby, 2005
	domestic chicken		E1	AP003318		Commercial Line	Nishibori et al., 2003
	domestic chicken		E1	GU261712		China: Yunnan	Miao et al., 2013
	domestic chicken		E1	GU261709		India	Miao et al., 2013
	domestic chicken		E1	AY235570		Commercial Line	Froman and Kirby, 2005
	domestic chicken		E1	AP003580		Commercial Line	Nishibori et al., 2003
	domestic chicken		E1	GU261694		China: Hebei	Miao et al., 2013
	domestic chicken		E1	AP003319		Laos: Vientiane	Nishibori et al., 2005
	domestic chicken		E1	HQ857210		Northeast India	Miao et al., 2013
	domestic chicken		E2	HQ857209		Northeast India	Miao et al., 2013
	junglefowl		E3	GU261708		India	Miao et al., 2013
	domestic chicken		E3	HQ857212		Northeast India	Miao et al., 2013
	domestic chicken		E3	HQ857211		Northeast India	Miao et al., 2013
	junglefowl		F	GU261691		Myanmar	Miao et al., 2013
	junglefowl		F	GU261702		China: Yunnan	Miao et al., 2013
	domestic chicken		F	GU261688		China: Yunnan	Miao et al., 2013
	domestic chicken		F	GU261711		China: Yunnan	Miao et al., 2013
	domestic chicken		F	GU261689		China: Yunnan	Miao et al., 2013
	junglefowl		F	GU261703		Myanmar	Miao et al., 2013
	domestic chicken		F	GU261717		China: Yunnan	Miao et al., 2013
	domestic chicken		F	DQ648776		China: Yunnan	Tong et al., 2006
	domestic chicken		G	GU261678		China: Henan	Miao et al., 2013
	domestic chicken		G	GU261710		China: Yunnan	Miao et al., 2013
	domestic chicken		G	GU261676		China: Yunnan	Miao et al., 2013
	domestic chicken		G	GU261719		China: Yunnan	Miao et al., 2013
	junglefowl		G	GU261690		China: Yunnan	Miao et al., 2013
	domestic chicken		H	GU261715		China: Yunnan	Miao et al., 2013
	junglefowl		W	GU261706		China: Yunnan	Miao et al., 2013
	junglefowl		X	GU261692		China: Yunnan	Miao et al., 2013
	domestic chicken		I	GU261698		Northeast India	Miao et al., 2013
	domestic chicken			AB268540		Indonesia	Oka et al, 2007
	domestic chicken			AB268528		Indonesia	Oka et al, 2007
	domestic chicken			AB268527		Indonesia	Oka et al, 2007
	domestic chicken			AB268526		Indonesia	Oka et al, 2007
	domestic chicken			AB268525		Indonesia	Oka et al, 2007
	domestic chicken			AP003319		Laos	Nishibori et al, 2005
	domestic chicken			LC146470		Laos	Osman and Nishibori, 2014
	domestic chicken			LC146469		Laos	Osman and Nishibori, 2014
	domestic chicken			LC146468		Laos	Osman and Nishibori, 2014
	domestic chicken			LC146467		Laos	Osman and Nishibori, 2014
	domestic chicken			LC146466		Laos	Osman and Nishibori, 2014
	junglefowl			LC146458		Cambodia	Osman and Nishibori, 2014
	junglefowl			LC146456		Cambodia	Osman and Nishibori, 2014
	junglefowl			LC146455		Cambodia	Osman and Nishibori, 2014
	junglefowl			LC146454		Cambodia	Osman and Nishibori, 2014
	junglefowl			LC146453		Cambodia	Osman and Nishibori, 2014
	junglefowl			LC146451		Myanmar	Osman and Nishibori, 2014
	junglefowl			LC146450		Myanmar	Osman and Nishibori, 2014
	junglefowl			LC146449		Myanmar	Osman and Nishibori, 2014
	junglefowl			LC146447		Myanmar	Osman and Nishibori, 2014
	domestic chicken			LC147055		Bangladesh	Islam et al, 2019
	domestic chicken			LC147054		Bangladesh	Islam et al, 2019
	domestic chicken			LC147053		Bangladesh	Islam et al, 2019
	domestic chicken			LC147052		Bangladesh	Islam et al, 2019
	domestic chicken			LC147051		Bangladesh	Islam et al, 2019
	domestic chicken			LC147050		Bangladesh	Islam et al, 2019
	domestic chicken			LC147049		Bangladesh	Islam et al, 2019
	domestic chicken			LC147048		Bangladesh	Islam et al, 2019
	domestic chicken			LC147047		Bangladesh	Islam et al, 2019
	domestic chicken			LC147046		Bangladesh	Islam et al, 2019
	domestic chicken			LC147045		Bangladesh	Islam et al, 2019
	domestic chicken			LC147044		Bangladesh	Islam et al, 2019
	domestic chicken			LC147043		Bangladesh	Islam et al, 2019
	domestic chicken			LC147042		Bangladesh	Islam et al, 2019
	domestic chicken			LC147041		Bangladesh	Islam et al, 2019
	domestic chicken			LC147040		Bangladesh	Islam et al, 2019
	domestic chicken			LC147039		Bangladesh	Islam et al, 2019
	domestic chicken			LC147038		Bangladesh	Islam et al, 2019
	domestic chicken			LC147037		Bangladesh	Islam et al, 2019
	domestic chicken			LC147036		Bangladesh	Islam et al, 2019
	domestic chicken			LC147035		Bangladesh	Islam et al, 2019
	domestic chicken			AB007724		Thailand	Direct submission
	Tosa-Jidori			AB268522		Japan	Oka et al., 2007
			E	AB268506		Japan	Oka et al., 2007
			E	AB268507		Japan	Oka et al., 2007
			E	AB268508		Japan	Oka et al., 2007
			E	AB268509		Japan	Oka et al., 2007
			E	AB268510		Japan	Oka et al., 2007
			E	AB268511		Japan	Oka et al., 2007
			E	AB268512		Japan	Oka et al., 2007
			E	AB268513		Japan	Oka et al., 2007
			E	AB268515		Japan	Oka et al., 2007
			A	AB268516		Japan	Oka et al., 2007
			A	AB268517		Japan	Oka et al., 2007
			A	AB268518		Japan	Oka et al., 2007
			A	AB268519		Japan	Oka et al., 2007
			A	AB268520		Japan	Oka et al., 2007
			A	AB294232		Japan	Oka et al., 2007
			A	AB294233		Japan	Oka et al., 2007
			D	AB268522		Japan	Oka et al., 2007
			D	AB268523		Japan	Oka et al., 2007
			D	AB268524		Japan	Oka et al., 2007
			D	AB268529		Japan	Oka et al., 2007
			C1	AB268530		Japan	Oka et al., 2007
			C1	AB268531		Japan	Oka et al., 2007
			C1	AB268532		Japan	Oka et al., 2007
			C1	AB268533		Japan	Oka et al., 2007
			C1	AB268534		Japan	Oka et al., 2007
			C1	AB268535		Japan	Oka et al., 2007
			C1	AB268536		Japan	Oka et al., 2007
			C1	AB268537		Japan	Oka et al., 2007
			C1	AB268538		Japan	Oka et al., 2007
			B	AB268539		Japan	Oka et al., 2007
			B	AB268541		Japan	Oka et al., 2007
			B	AB268542		Japan	Oka et al., 2007
			H	AB268543		Japan	Oka et al., 2007
			H	AB268544		Japan	Oka et al., 2007
	Korean native black			HQ836346		Korea	Cho et al., 2011
	Korean native black			HQ836347		Korea	Cho et al., 2011
	Korean native black			HQ836350		Korea	Cho et al., 2011
	Korean native black			HQ836356		Korea	Cho et al., 2011
	Korean native black			HQ836359		Korea	Cho et al., 2011
	Korean native red			HQ836351		Korea	Cho et al., 2011
	Korean native red			HQ836358		Korea	Cho et al., 2011
	Korean native red			HQ836362		Korea	Cho et al., 2011
	Korean native yellow			HQ836343		Korea	Cho et al., 2011
	Korean native yellow			HQ836348		Korea	Cho et al., 2011
	Korean native yellow			HQ836349		Korea	Cho et al., 2011
	Korean native yellow			HQ836355		Korea	Cho et al., 2011
	Korean native yellow			HQ836357		Korea	Cho et al., 2011
	Korean native yellow			HQ836360		Korea	Cho et al., 2011
			E	MT470265		India	Suja et al., 2020 (direct submission)
			E	MT470266		India	Suja et al., 2020 (direct submission)
			E	MT470267		India	Suja et al., 2020 (direct submission)
			E	MT470268		India	Suja et al., 2020 (direct submission)
			A	MT488420		India	Suja et al., 2020 (direct submission)
			A	MT488421		India	Suja et al., 2020 (direct submission)
	Baier Yellow			KY307966		China	Gao et al., 2017
	Baier Yellow			KY307967		China	Gao et al., 2017
	Baier Yellow			KY307968		China	Gao et al., 2017
	Baier Yellow			KY307969		China	Gao et al., 2017
	Baier Yellow			KY307970		China	Gao et al., 2017
	Baier Yellow			KY307971		China	Gao et al., 2017
	Baier Yellow			KY307972		China	Gao et al., 2017
	Baier Yellow			KY307973		China	Gao et al., 2017
	Baier Yellow			KY307974		China	Gao et al., 2017
	Baier Yellow			KY307975		China	Gao et al., 2017
	Baier Yellow			KY307976		China	Gao et al., 2017
	Baier Yellow			KY307977		China	Gao et al., 2017
	Baier Yellow			KY307978		China	Gao et al., 2017
	Baier Yellow			KY307979		China	Gao et al., 2017
	Baier Yellow			KY307980		China	Gao et al., 2017
	Baier Yellow			KY307981		China	Gao et al., 2017
	Baier Yellow			KY307982		China	Gao et al., 2017
	Baier Yellow			KY307983		China	Gao et al., 2017
	Baier Yellow			KY307984		China	Gao et al., 2017
	Baier Yellow			KY307985		China	Gao et al., 2017
	Baier Yellow			KY307986		China	Gao et al., 2017
	Baier Yellow			KY307987		China	Gao et al., 2017
	Baier Yellow			KY307988		China	Gao et al., 2017
	Baier Yellow			KY307989		China	Gao et al., 2017
	Baier Yellow			KY307990		China	Gao et al., 2017
	Baier Yellow			KY307991		China	Gao et al., 2017
	Baier Yellow			KY307992		China	Gao et al., 2017
	Baier Yellow			KY307993		China	Gao et al., 2017
	Baier Yellow			KY307994		China	Gao et al., 2017
	Baier Yellow			KY307995		China	Gao et al., 2017
	Chongren Partridge			KY307996		China	Gao et al., 2017
	Chongren Partridge			KY307997		China	Gao et al., 2017
	Chongren Partridge			KY307998		China	Gao et al., 2017
	Chongren Partridge			KY307999		China	Gao et al., 2017
	Chongren Partridge			KY308000		China	Gao et al., 2017
	Chongren Partridge			KY308001		China	Gao et al., 2017
	Chongren Partridge			KY308002		China	Gao et al., 2017
	Chongren Partridge			KY308003		China	Gao et al., 2017
	Chongren Partridge			KY308004		China	Gao et al., 2017
	Chongren Partridge			KY308005		China	Gao et al., 2017
	Chongren Partridge			KY308006		China	Gao et al., 2017
	Chongren Partridge			KY308007		China	Gao et al., 2017
	Chongren Partridge			KY308008		China	Gao et al., 2017
	Chongren Partridge			KY308009		China	Gao et al., 2017
	Chongren Partridge			KY308010		China	Gao et al., 2017
	Chongren Partridge			KY308011		China	Gao et al., 2017
	Chongren Partridge			KY308012		China	Gao et al., 2017
	Chongren Partridge			KY308013		China	Gao et al., 2017
	Chongren Partridge			KY308014		China	Gao et al., 2017
	Chongren Partridge			KY308015		China	Gao et al., 2017
	Chongren Partridge			KY308016		China	Gao et al., 2017
	Chongren Partridge			KY308017		China	Gao et al., 2017
	Chongren Partridge			KY308018		China	Gao et al., 2017
	Chongren Partridge			KY308019		China	Gao et al., 2017
	Chongren Partridge			KY308020		China	Gao et al., 2017
	Chongren Partridge			KY308021		China	Gao et al., 2017
	Chongren Partridge			KY308022		China	Gao et al., 2017
	Chongren Partridge			KY308023		China	Gao et al., 2017
	Chongren Partridge			KY308024		China	Gao et al., 2017
	Chongren Partridge			KY308025		China	Gao et al., 2017
	Dongxiang Blue-eggshell			KY308026		China	Gao et al., 2017
	Dongxiang Blue-eggshell			KY308027		China	Gao et al., 2017
	Dongxiang Blue-eggshell			KY308028		China	Gao et al., 2017
	Dongxiang Blue-eggshell			KY308029		China	Gao et al., 2017
	Dongxiang Blue-eggshell			KY308030		China	Gao et al., 2017
	Dongxiang Blue-eggshell			KY308031		China	Gao et al., 2017
	Dongxiang Blue-eggshell			KY308032		China	Gao et al., 2017
	Dongxiang Blue-eggshell			KY308033		China	Gao et al., 2017
	Dongxiang Blue-eggshell			KY308034		China	Gao et al., 2017
	Dongxiang Blue-eggshell			KY308035		China	Gao et al., 2017
	Dongxiang Blue-eggshell			KY308036		China	Gao et al., 2017
	Dongxiang Blue-eggshell			KY308037		China	Gao et al., 2017
	Dongxiang Blue-eggshell			KY308038		China	Gao et al., 2017
	Dongxiang Blue-eggshell			KY308039		China	Gao et al., 2017
	Dongxiang Blue-eggshell			KY308040		China	Gao et al., 2017
	Silkie			KY308056		China	Gao et al., 2017
	Silkie			KY308057		China	Gao et al., 2017
	Silkie			KY308058		China	Gao et al., 2017
	Silkie			KY308059		China	Gao et al., 2017
	Silkie			KY308060		China	Gao et al., 2017
	Silkie			KY308061		China	Gao et al., 2017
	Silkie			KY308062		China	Gao et al., 2017
	Silkie			KY308063		China	Gao et al., 2017
	Silkie			KY308064		China	Gao et al., 2017
	Silkie			KY308065		China	Gao et al., 2017
	Silkie			KY308066		China	Gao et al., 2017
	Silkie			KY308067		China	Gao et al., 2017
	Silkie			KY308068		China	Gao et al., 2017
	Silkie			KY308069		China	Gao et al., 2017
	Silkie			KY308070		China	Gao et al., 2017
	Silkie			KY308071		China	Gao et al., 2017
	Silkie			KY308072		China	Gao et al., 2017
	Silkie			KY308073		China	Gao et al., 2017
	Silkie			KY308074		China	Gao et al., 2017
	Silkie			KY308075		China	Gao et al., 2017
	Silkie			KY308076		China	Gao et al., 2017
	Silkie			KY308077		China	Gao et al., 2017
	Silkie			KY308078		China	Gao et al., 2017
	Silkie			KY308079		China	Gao et al., 2017
	Silkie			KY308080		China	Gao et al., 2017
	Silkie			KY308081		China	Gao et al., 2017
	Silkie			KY308082		China	Gao et al., 2017
	Silkie			KY308083		China	Gao et al., 2017
	Silkie			KY308084		China	Gao et al., 2017
	Silkie			KY308085		China	Gao et al., 2017
	Anyi Gray			KY308086		China	Gao et al., 2017
	Anyi Gray			KY308087		China	Gao et al., 2017
	Anyi Gray			KY308088		China	Gao et al., 2017
	Anyi Gray			KY308089		China	Gao et al., 2017
	Anyi Gray			KY308090		China	Gao et al., 2017
	Anyi Gray			KY308091		China	Gao et al., 2017
	Anyi Gray			KY308092		China	Gao et al., 2017
	Anyi Gray			KY308093		China	Gao et al., 2017
	Anyi Gray			KY308094		China	Gao et al., 2017
	Anyi Gray			KY308095		China	Gao et al., 2017
	Anyi Gray			KY308096		China	Gao et al., 2017
	Anyi Gray			KY308097		China	Gao et al., 2017
	Anyi Gray			KY308098		China	Gao et al., 2017
	Anyi Gray			KY308099		China	Gao et al., 2017
	Anyi Gray			KY308100		China	Gao et al., 2017
	Anyi Gray			KY308101		China	Gao et al., 2017
	Anyi Gray			KY308102		China	Gao et al., 2017
	Anyi Gray			KY308103		China	Gao et al., 2017
	Anyi Gray			KY308104		China	Gao et al., 2017
	Anyi Gray			KY308105		China	Gao et al., 2017
	Anyi Gray			KY308106		China	Gao et al., 2017
	Anyi Gray			KY308107		China	Gao et al., 2017
	Anyi Gray			KY308108		China	Gao et al., 2017
	Anyi Gray			KY308109		China	Gao et al., 2017
	Anyi Gray			KY308110		China	Gao et al., 2017
	Anyi Gray			KY308111		China	Gao et al., 2017
	Anyi Gray			KY308112		China	Gao et al., 2017
	Anyi Gray			KY308113		China	Gao et al., 2017
	Anyi Gray			KY308114		China	Gao et al., 2017
	Anyi Gray			KY308115		China	Gao et al., 2017
	XianJu			KY308116		China	Gao et al., 2017
	XianJu			KY308117		China	Gao et al., 2017
	XianJu			KY308118		China	Gao et al., 2017
	XianJu			KY308119		China	Gao et al., 2017
	XianJu			KY308120		China	Gao et al., 2017
	XianJu			KY308121		China	Gao et al., 2017
	XianJu			KY308122		China	Gao et al., 2017
	XianJu			KY308123		China	Gao et al., 2017
	XianJu			KY308124		China	Gao et al., 2017
	XianJu			KY308125		China	Gao et al., 2017
	XianJu			KY308126		China	Gao et al., 2017
	XianJu			KY308127		China	Gao et al., 2017
	XianJu			KY308128		China	Gao et al., 2017
	XianJu			KY308129		China	Gao et al., 2017
	XianJu			KY308130		China	Gao et al., 2017
	XianJu			KY308131		China	Gao et al., 2017
	XianJu			KY308132		China	Gao et al., 2017
	XianJu			KY308133		China	Gao et al., 2017
	XianJu			KY308134		China	Gao et al., 2017
	XianJu			KY308135		China	Gao et al., 2017
	XianJu			KY308136		China	Gao et al., 2017
	XianJu			KY308137		China	Gao et al., 2017
	XianJu			KY308138		China	Gao et al., 2017
	XianJu			KY308139		China	Gao et al., 2017
	XianJu			KY308140		China	Gao et al., 2017
	XianJu			KY308141		China	Gao et al., 2017
	XianJu			KY308142		China	Gao et al., 2017
	XianJu			KY308143		China	Gao et al., 2017
	XianJu			KY308144		China	Gao et al., 2017
	XianJu			KY308145		China	Gao et al., 2017
	Jinhu Black-bone			KY308146		China	Gao et al., 2017
	Jinhu Black-bone			KY308147		China	Gao et al., 2017
	Jinhu Black-bone			KY308148		China	Gao et al., 2017
	Jinhu Black-bone			KY308149		China	Gao et al., 2017
	Jinhu Black-bone			KY308150		China	Gao et al., 2017
	Jinhu Black-bone			KY308151		China	Gao et al., 2017
	Jinhu Black-bone			KY308152		China	Gao et al., 2017
	Jinhu Black-bone			KY308153		China	Gao et al., 2017
	Jinhu Black-bone			KY308154		China	Gao et al., 2017
	Jinhu Black-bone			KY308155		China	Gao et al., 2017
	Jinhu Black-bone			KY308156		China	Gao et al., 2017
	Jinhu Black-bone			KY308157		China	Gao et al., 2017
	Jinhu Black-bone			KY308158		China	Gao et al., 2017
	Jinhu Black-bone			KY308159		China	Gao et al., 2017
	Jinhu Black-bone			KY308160		China	Gao et al., 2017
	Jinhu Black-bone			KY308161		China	Gao et al., 2017
	Jinhu Black-bone			KY308162		China	Gao et al., 2017
	Jinhu Black-bone			KY308163		China	Gao et al., 2017
	Jinhu Black-bone			KY308164		China	Gao et al., 2017
	Jinhu Black-bone			KY308165		China	Gao et al., 2017
	Jinhu Black-bone			KY308166		China	Gao et al., 2017
	Jinhu Black-bone			KY308167		China	Gao et al., 2017
	Jinhu Black-bone			KY308168		China	Gao et al., 2017
	Jinhu Black-bone			KY308169		China	Gao et al., 2017
	Jinhu Black-bone			KY308170		China	Gao et al., 2017
	Tibetan chicken			MK163559		China	Kong and Zhao, 2018 (direct submission)
	Shouguang chicken			MK163560		China	Kong and Zhao, 2018 (direct submission)
	Shouguang chicken			MK163561		China	Kong and Zhao, 2018 (direct submission)
	Tibetan chicken			MK163562		China	Kong and Zhao, 2018 (direct submission)
	Chahua chicken			MK163564		China	Kong and Zhao, 2018 (direct submission)
	Chahua chicken			MK163565		China	Kong and Zhao, 2018 (direct submission)
	Zhuanghe Big-boned chicken			MT555046		China	Gu and Li, 2020
	Emei black chicken			MT555047		China	Gu and Li, 2020
	Hetian chicken			MT555048		China	Gu and Li, 2020
	Luhua chicken			MT555049		China	Gu and Li, 2020
	Huainan Partridge			MT705249		China	Zang et al., 2020
	Huainan Partridge			MT705250		China	Zang et al., 2020
	Huainan Partridge			MT705251		China	Zang et al., 2020
	Huainan Partridge			MT705252		China	Zang et al., 2020
	Huainan Partridge			MT705253		China	Zang et al., 2020
	Huainan Partridge			MT705254		China	Zang et al., 2020
	Huainan Partridge			MT705255		China	Zang et al., 2020
	Huainan Partridge			MT705256		China	Zang et al., 2020
	Huainan Partridge			MT705257		China	Zang et al., 2020
	Huainan Partridge			MT705258		China	Zang et al., 2020
	Huainan Partridge			MT705259		China	Zang et al., 2020
	Huainan Partridge			MT705260		China	Zang et al., 2020
	Huainan Partridge			MT705261		China	Zang et al., 2020
	Huainan Partridge			MT705262		China	Zang et al., 2020
	Huainan Partridge			MT705263		China	Zang et al., 2020
	Huainan Partridge			MT705264		China	Zang et al., 2020
	Huainan Partridge			MT705265		China	Zang et al., 2020
	Huainan Partridge			MT705266		China	Zang et al., 2020
	Huainan Partridge			MT705267		China	Zang et al., 2020
	Huainan Partridge			MT705268		China	Zang et al., 2020
	Huainan Partridge			MT705269		China	Zang et al., 2020
	Huainan Partridge			MT705270		China	Zang et al., 2020
	Huainan Partridge			MT705271		China	Zang et al., 2020
	Huaibei native			MT773645		China	Jin, 2020 (direct submission)
	Huaibei native			MT773646		China	Jin, 2020 (direct submission)
	Huaibei native			MT773647		China	Jin, 2020 (direct submission)
	Huaibei native			MT773648		China	Jin, 2020 (direct submission)
	Huaibei native			MT773649		China	Jin, 2020 (direct submission)
	Huaibei native			MT773650		China	Jin, 2020 (direct submission)
	Huaibei native			MT773651		China	Jin, 2020 (direct submission)
	Huaibei native			MT773652		China	Jin, 2020 (direct submission)
	Huaibei native			MT773653		China	Jin, 2020 (direct submission)
	Huaibei native			MT773655		China	Jin, 2020 (direct submission)
	Huaibei native			MT773656		China	Jin, 2020 (direct submission)
	Huaibei native			MT773657		China	Jin, 2020 (direct submission)
	Huaibei native			MT773658		China	Jin, 2020 (direct submission)
	Huaibei native			MT773659		China	Jin, 2020 (direct submission)
	Huaibei native			MT773660		China	Jin, 2020 (direct submission)
	Wannan Yellow			MT780920		China	Jin, 2020 (direct submission)
	Wannan Yellow			MT780922		China	Jin, 2020 (direct submission)
	Wannan Yellow			MT780923		China	Jin, 2020 (direct submission)
	Wannan Yellow			MT780924		China	Jin, 2020 (direct submission)
	Wannan Yellow			MT780925		China	Jin, 2020 (direct submission)
	Wannan Yellow			MT780926		China	Jin, 2020 (direct submission)
	Wannan Yellow			MT780927		China	Jin, 2020 (direct submission)
	Wannan Yellow			MT780928		China	Jin, 2020 (direct submission)
	Wannan Yellow			MT780929		China	Jin, 2020 (direct submission)
	Wannan Yellow			MT780930		China	Jin, 2020 (direct submission)
	Wannan Yellow			MT780931		China	Jin, 2020 (direct submission)
	Wannan Yellow			MT780932		China	Jin, 2020 (direct submission)
	Wannan Yellow			MT780933		China	Jin, 2020 (direct submission)
	Wannan Yellow			MT780934		China	Jin, 2020 (direct submission)
	Wannan Yellow			MT780935		China	Jin, 2020 (direct submission)
	domestic chicken		E	MH094578		Pakistan	Nisar et al., 2019
	domestic chicken		E	MH094579		Pakistan	Nisar et al., 2019
	domestic chicken		E	MH094580		Pakistan	Nisar et al., 2019
	domestic chicken		A	MH094581		Pakistan	Nisar et al., 2019
	domestic chicken		E	MH094582		Pakistan	Nisar et al., 2019
	domestic chicken		E	MH094583		Pakistan	Nisar et al., 2019
	domestic chicken		E	MH094584		Pakistan	Nisar et al., 2019
	domestic chicken		E	MH094585		Pakistan	Nisar et al., 2019
	domestic chicken		E	MH094586		Pakistan	Nisar et al., 2019
	domestic chicken		A	MH094587		Pakistan	Nisar et al., 2019
	domestic chicken		A	MH094588		Pakistan	Nisar et al., 2019
	domestic chicken		A	MH094589		Pakistan	Nisar et al., 2019
	domestic chicken		E	MH094590		Pakistan	Nisar et al., 2019
	domestic chicken		B	MH094591		Pakistan	Nisar et al., 2019
	domestic chicken		A	MH094592		Pakistan	Nisar et al., 2019
	domestic chicken		E	MH094593		Pakistan	Nisar et al., 2019
	domestic chicken		E	MH094594		Pakistan	Nisar et al., 2019
	domestic chicken		E	MH094595		Pakistan	Nisar et al., 2019
	domestic chicken		E	MH094596		Pakistan	Nisar et al., 2019
	domestic chicken		E	MH094597		Pakistan	Nisar et al., 2019
	domestic chicken		E	MH094598		Pakistan	Nisar et al., 2019
	domestic chicken		E	MH094599		Pakistan	Nisar et al., 2019
	domestic chicken		E	MH094600		Pakistan	Nisar et al., 2019
	domestic chicken		E	MH094601		Pakistan	Nisar et al., 2019
	domestic chicken		E	MH094602		Pakistan	Nisar et al., 2019
	domestic chicken		E	MH094603		Pakistan	Nisar et al., 2019
	domestic chicken		E	MH094604		Pakistan	Nisar et al., 2019
	domestic chicken		E	MH094605		Pakistan	Nisar et al., 2019
	domestic chicken		B	MH094606		Pakistan	Nisar et al., 2019
	domestic chicken		E	MH094607		Pakistan	Nisar et al., 2019
	domestic chicken		E	MH094608		Pakistan	Nisar et al., 2019
	domestic chicken		E	MH094609		Pakistan	Nisar et al., 2019
	domestic chicken		E	MH094610		Pakistan	Nisar et al., 2019
	domestic chicken		E	MH094611		Pakistan	Nisar et al., 2019
	domestic chicken		E	MH094612		Pakistan	Nisar et al., 2019
	domestic chicken		E	MH094613		Pakistan	Nisar et al., 2019
	domestic chicken		E	MH094614		Pakistan	Nisar et al., 2019
	domestic chicken		E	MH094615		Pakistan	Nisar et al., 2019
	domestic chicken		E	MH094616		Pakistan	Nisar et al., 2019
	domestic chicken		E	KJ399461		Iran	Ahmadian et al., 2014
	domestic chicken		E	KJ399462		Iran	Ahmadian et al., 2014
	domestic chicken		E	KJ399463		Iran	Ahmadian et al., 2014
	domestic chicken		E	KJ399464		Iran	Ahmadian et al., 2014
	domestic chicken		E	KJ399465		Iran	Ahmadian et al., 2014
	domestic chicken		E	KJ399466		Iran	Ahmadian et al., 2014
	domestic chicken		E	KJ399467		Iran	Ahmadian et al., 2014
	domestic chicken		E	KJ399468		Iran	Ahmadian et al., 2014
	domestic chicken		E	KJ399469		Iran	Ahmadian et al., 2014
	domestic chicken		E	KJ399470		Iran	Ahmadian et al., 2014
	domestic chicken		E	KJ399471		Iran	Ahmadian et al., 2014
	domestic chicken		E	KJ399472		Iran	Ahmadian et al., 2014
	domestic chicken		E	KJ399473		Iran	Ahmadian et al., 2014
	domestic chicken		E	KJ399474		Iran	Ahmadian et al., 2014
	domestic chicken		E	KJ399475		Iran	Ahmadian et al., 2014
	domestic chicken		E	KJ399476		Iran	Ahmadian et al., 2014
* sister-group for sub-haplogroup D3 (Miao et al., 2013)
** 5 Native Chickens and 1 Red junglefowl

## Sheet: Table S2
Table S2 Control region diagnostic motifs and sequence variation of Philippine chicken haplogroups relative to the reference sequence.
Haplotype notation in Fig. 1 and Fig. 2	n	Haplogroup	Variation v.s. NCBI new reference sequence NC_040970	Source
Hap_1	24	E1	same as reference sequence	domestic chicken
Hap_14	4	A	T167C, C217T, C225T, C243T, C256T, T261C, T310C, T446C, T1214C	domestic chicken
Hap_25	4	D2	C217T, A281G, T306C, T446C, T1214C	red junglefowl
Hap_29	3	E1	T199C,	domestic chicken
Hap_49	21	D1	C217T, A281G, T306C, A342G, T446C, T1214C	domestic chicken
Hap_50	3	D1	C217T, A281G, T306C, T309C, T446C, T1214C	domestic chicken
Hap_51	2	B	G212A, C217T, C243T, C246T, C256T, T261C, T310C, C315T, T446C, G792A, T1214, G1215A	domestic chicken
Hap_54	1	D1	C217T, A281G, C302T, T306C, T309C, T446C, T1214C	domestic chicken
Hap_57	8	D1	C217T, A281G, C296T, T306C, A342G, T446C, G686A, T1214C	domestic chicken
Hap_64	1	D1	C217T, A281G, T306C, A342G, T355C, T446C, T1214C	domestic chicken
Hap_65	6	D1	C217T, C246T, A281G, C296T, T306C, A342G, T446C, G686A, T1214C	domestic chicken
Hap_66	1	D1	C217T, A281G, T306C, T309C, T322C, T446C, T1214C	domestic chicken
Hap_67	1	D1	C217T, G238A, A281G, T306C, T309C, T322C, T446C, T1214C	domestic chicken
Hap_68	12	D1	C217T, A281G, C296T, T306C, T446C, G686A, T1214C	domestic chicken
Hap_69	3	D1	C217T, T220C, A281G, T306C, A342G, T446C, T1214C	domestic chicken
Hap_70	2	D1	C217T, C243T, A281G, T306C, A342G, T446C, T1214C	domestic chicken
Hap_71	1	D1	C217T, A281G, T306C, T309C, A342G, T446C, T1214C	domestic chicken
Hap_73	1	B	G212A, C217T, C243T, C246T, C256T, T261C, T310C, C315T, T446C, T1214C, G1215A	domestic chicken
Hap_74	22	D1	C217T, A281G, C296T, T306C, T396C, T446C, G686A, T1214C	domestic chicken
Hap_75	1	E1	G238A, T322C,	domestic chicken
Hap_76	2	E1	T190C	domestic chicken
Hap_77	1	D1	C217T, A281G, C296T, T306C, T396C, G399A, T446C, G686A, T1214C	domestic chicken
Hap_78	1	D1	C217T, C225T, A281G, C296T, T306C, T446C, G686A, T1214C	domestic chicken
Hap_80	2	D3*	C217T, T220C, C246T, A281G, T306C, T446C, T1214C	red junglefowl
Hap_85	2	D1	C217T, A281G, T293C, C296T, T306C, A342G, T446C, G686A, T1214C	domestic chicken
Hap_86	1	E1	G399A,	domestic chicken
Hap_87	1	A	T167C, C217T, C225T, C243T, C256T, T261C, T310C, G399A, T446C, T1214C	domestic chicken
Hap_88	3	B	G212A, C217T, C243T, C246T, C256T, T261C, A281G, T310C, C315T, T446C, T1214C, G1215A	domestic chicken
Hap_89	1	B	G212A, C217T, C243T, C246T, C256T, T261C, T310C, C315T, G399A, T446C, G792A, T1214C, G1215A	domestic chicken
Hap_90	4	D1	C217T, T261C, A281G, C296T, C306T, T446C, G686A, T1214C	domestic chicken
Hap_91	1	D3*	C217T, T220C, A281G, T306C, T446C, T1214C	red junglefowl
Hap_92	1	D1	T199C, C217T, A281G, C296T, T306C, T446C, G686A, T1214C	red junglefowl
Hap_93	1	D1	C217T, A281G, C296T, T306C, C417T, T446C, G686A, T1214C	red junglefowl
Hap_94	1	D1	A281G, C296T, T306C, T396C, T446C, G686A, T1214C	domestic chicken
Note:		* Philippine red junglefowl sequences (novel for this present study) that does not have any specific haplogroup signatures from previously identified global haplogroup classification (Miao et al., 2013), but appear to be sister-group with sub-haplogroup D3.
		the unique mutation signatures for Philippine-Pacific subclade are in BOLD.
		indel observed at 859 nucleotide position.

## Sheet: Table S3
Table S3. mtDNA D-loop hypervariable region information of Philippine chickens, Indonesian chickens, and Pacific chickens.
(D-loop) Fragment Length	Species	Haplogroup assignment	GenBank accession number	Number of individuals	Collection locality	Source
Partial Sequences	Junglefowl	D2	MN986398	1	Leyte, Philippines	This study
[764bp]	Junglefowl	D2	MN986399	1	Leyte, Philippines	This study
	Junglefowl	D2	MN986400	1	Leyte, Philippines	This study
	Junglefowl	D3	MN986401	1	Leyte, Philippines	This study
	Junglefowl	D3	MN986402	1	Leyte, Philippines	This study
	Junglefowl	D2	MN986403	1	Leyte, Philippines	This study
	domestic chicken	D1	MN986372	4	Samar, Philippines	This study
	domestic chicken	D1	MN986373	3	Samar, Philippines	This study
	domestic chicken	D1	MN986374	3	Samar, Philippines	This study
	domestic chicken	D1	MN986376	1	Samar, Philippines	This study
	domestic chicken	D1	MN986377	6	Samar, Philippines	This study
	domestic chicken	D1	MN986378	1	Samar, Philippines	This study
	domestic chicken	D1	MN986381	16	Leyte, Philippines	This study
	domestic chicken	D1	MN986382	6	Leyte, Philippines	This study
	domestic chicken	D1	MN986384	12	Leyte, Philippines	This study
	domestic chicken	D1	MN986385	1	Leyte, Philippines	This study
	domestic chicken	D1	MN986388	2	Leyte, Philippines	This study
	domestic chicken	D1	MN986393	1	Leyte, Philippines	This study
	domestic chicken	D1	MN986394	1	Leyte, Philippines	This study
	domestic chicken	D1	MN986396	1	Leyte, Philippines	This study
	domestic chicken	D1	MN986397	1	Leyte, Philippines	This study
	Junglefowl	D3	MK085033		Samar, Philippines	Godinez et al., 2019
	Junglefowl	D1	MK085034		Samar, Philippines	Godinez et al., 2019
	Junglefowl	D1	MK085035		Samar, Philippines	Godinez et al., 2019
	domestic chicken	D1	MK085043		Samar, Philippines	Godinez et al., 2019
	domestic chicken	D1	MK085044		Samar, Philippines	Godinez et al., 2019
	domestic chicken	D1	MK085045		Samar, Philippines	Godinez et al., 2019
	domestic chicken	D1	MK085046		Samar, Philippines	Godinez et al., 2019
	domestic chicken	D1	MK085047		Samar, Philippines	Godinez et al., 2019
	domestic chicken	D1	MK085048		Samar, Philippines	Godinez et al., 2019
	domestic chicken	D1	MK085049		Samar, Philippines	Godinez et al., 2019
		D1	KY039417		Mindoro, Philippines	Herrera et al., 2018 (direct submission)
		D1	KY039402		Zamboanga, Philippines	Herrera et al., 2018 (direct submission)
		D1	KY039401		Tugop, Philippines	Herrera et al., 2018 (direct submission)
		D1	KY039409		Ifugao, Philippines	Herrera et al., 2018 (direct submission)
		D1	KY039398		Cotabato, Philippines	Herrera et al., 2018 (direct submission)
		D1	KY039414		Palawan, Philippines	Herrera et al., 2018 (direct submission)
		D1	KY039408		Asipulo, Philippines	Herrera et al., 2018 (direct submission)
		D1	KY039396		Manticao, Philippines	Herrera et al., 2018 (direct submission)
		D1	KY039412		Palawan, Philippines	Herrera et al., 2018 (direct submission)
		D1	KY039411		Palawan, Philippines	Herrera et al., 2018 (direct submission)
		D1	KY039397		Alubijid, Philippines	Herrera et al., 2018 (direct submission)
		D1	KY039406		Ifugao, Philippines	Herrera et al., 2018 (direct submission)
		D1	KY039400		Tugop, Philippines	Herrera et al., 2018 (direct submission)
		D1	KY039413		Palawan, Philippines	Herrera et al., 2018 (direct submission)
		D1	KY039437		Palawan, Philippines	Herrera et al., 2018 (direct submission)
		D1	KY039415		Cagayan Valley, Philippines	Herrera et al., 2018 (direct submission)
		D1	KY039404		Ifugao, Philippines	Herrera et al., 2018 (direct submission)
		D1	KY039405		Ifugao, Philippines	Herrera et al., 2018 (direct submission)
		D1	KY039416		Mindoro, Philippines	Herrera et al., 2018 (direct submission)
		D1	KY039407		Ifugao, Philippines	Herrera et al., 2018 (direct submission)
		D1	KY039410		Batanes, Philippines	Herrera et al., 2018 (direct submission)
		D1	KY039403		Zamboanga, Philippines	Herrera et al., 2018 (direct submission)
		D1	KY039386		Easter Island	Herrera et al., 2018 (direct submission)
		D1	KY039387		Easter Island	Herrera et al., 2018 (direct submission)
		D1	KY039388		Easter Island	Herrera et al., 2018 (direct submission)
		D1	KY039389		Easter Island	Herrera et al., 2018 (direct submission)
		D1	KY039390		Easter Island	Herrera et al., 2018 (direct submission)
		D1	KY039384		Hawaii	Herrera et al., 2018 (direct submission)
		D1	KY039391		Fiji	Herrera et al., 2018 (direct submission)
		D1	KY039385		Hawaii	Herrera et al., 2018 (direct submission)
		D1	KY039383		Hawaii	Herrera et al., 2018 (direct submission)
		D1	KY039381		Marquesas	Herrera et al., 2018 (direct submission)
		D1	KY039382		Niue	Herrera et al., 2018 (direct submission)
		D1	KY039392		Vanuatu	Herrera et al., 2018 (direct submission)
		D1	KY039393		Vanuatu	Herrera et al., 2018 (direct submission)
		D1	KY039431		New Caledonia	Herrera et al., 2018 (direct submission)
		D1	KY039432		New Caledonia	Herrera et al., 2018 (direct submission)
		D1	KY039429		Sulawesi, Indonesia	Herrera et al., 2018 (direct submission)
		D1	KY039428		Sulawesi, Indonesia	Herrera et al., 2018 (direct submission)
		D1	KY039427		Sulawesi, Indonesia	Herrera et al., 2018 (direct submission)
		D1	KY039426		Lombok, Indonesia	Herrera et al., 2018 (direct submission)
		D1	KY039425		Maluku, Indonesia	Herrera et al., 2018 (direct submission)
		D1	KY039395		Maluku, Indonesia	Herrera et al., 2018 (direct submission)
		D1	KY039424		Manokwari, Indonesia	Herrera et al., 2018 (direct submission)
		D1	KY039423		Manokwari, Indonesia	Herrera et al., 2018 (direct submission)
		D1	KY039422		Kalimantan, Indonesia	Herrera et al., 2018 (direct submission)
		D1	KY039421		Kalimantan, Indonesia	Herrera et al., 2018 (direct submission)
		D1	KY039420		Java, Indonesia	Herrera et al., 2018 (direct submission)
		D1	KY039418		Java, Indonesia	Herrera et al., 2018 (direct submission)
		D1	KY039419		Java, Indonesia	Herrera et al., 2018 (direct submission)
		D	KX642695		Ifugao, Philippines	Herrera et al., 2017
		D	KX642490		Bataan, Philippines	Herrera et al., 2017
		D	KX642491		Bataan, Philippines	Herrera et al., 2017
		D	KX642986		Manticao, Philippines	Herrera et al., 2017
		D	KX642891		Lurugan, Philippines	Herrera et al., 2017
		D	KX643088		Palawan, Philippines	Herrera et al., 2017
		D	KX643089		Palawan, Philippines	Herrera et al., 2017
		D	KX642492		Batanes, Philippines	Herrera et al., 2017
		D	KX642493		Batanes, Philippines	Herrera et al., 2017
		D	KX642494		Batanes, Philippines	Herrera et al., 2017
		D	KX642495		Batanes, Philippines	Herrera et al., 2017
		D	KX642469		Asipulo, Philippines	Herrera et al., 2017
		D	KX642701		Ifugao, Philippines	Herrera et al., 2017
		D	KX642683		Ifugao, Philippines	Herrera et al., 2017
		D	KX642684		Ifugao, Philippines	Herrera et al., 2017
		D	KX642692		Ifugao, Philippines	Herrera et al., 2017
		D	KX642693		Ifugao, Philippines	Herrera et al., 2017
		D	KX642697		Ifugao, Philippines	Herrera et al., 2017
		D	KX642699		Ifugao, Philippines	Herrera et al., 2017
		D	KX642702		Ilocos, Philippines	Herrera et al., 2017
		D	KX643034		Naawan, Philippines	Herrera et al., 2017
		D	KX643014		Mindoro, Philippines	Herrera et al., 2017
		D	KX643018		Mindoro, Philippines	Herrera et al., 2017
		D	KX643023		Mindoro, Philippines	Herrera et al., 2017
		D	KX643133		Sorsogon, Philippines	Herrera et al., 2017
		D	KX642464		Alubijid, Philippines	Herrera et al., 2017
		D	KX642465		Alubijid, Philippines	Herrera et al., 2017
		D	KX643196		Talakag, Philippines	Herrera et al., 2017
		D	KX643200		Talakag, Philippines	Herrera et al., 2017
		D	KX642894		Lurugan, Philippines	Herrera et al., 2017
		D	KX643122		San Juan, Philippines	Herrera et al., 2017
		D	KX643317		Zamboanga, Philippines	Herrera et al., 2017
		D	KX643318		Zamboanga, Philippines	Herrera et al., 2017
		D	KX642547		Cebu, Philippines	Herrera et al., 2017
		D	KX643029		Mindoro, Philippines	Herrera et al., 2017
		D	KX643070		Palawan, Philippines	Herrera et al., 2017
		D	KX642694		Ifugao, Philippines	Herrera et al., 2017
		D	KX642698		Ifugao, Philippines	Herrera et al., 2017
		D	KX642680		Ifugao, Philippines	Herrera et al., 2017
		D	KX642681		Ifugao, Philippines	Herrera et al., 2017
		D	KX642682		Ifugao, Philippines	Herrera et al., 2017
		D	KX643131		Sorsogon, Philippines	Herrera et al., 2017
		D	KX642487		Basilan, Philippines	Herrera et al., 2017
		D	KX642471		Aya-aya, Philippines	Herrera et al., 2017
		D	KX642777		Kalupnayan, Philippines	Herrera et al., 2017
		D	KX642599		Davao Oriental, Philippines	Herrera et al., 2017
		D	KX643201		Talakag, Philippines	Herrera et al., 2017
		D	KX643202		Talakag, Philippines	Herrera et al., 2017
		D	KX643204		Talakag, Philippines	Herrera et al., 2017
		D	KX642592		Damulog, Philippines	Herrera et al., 2017
		D	KX642593		Damulog, Philippines	Herrera et al., 2017
		D	KX642542		Caraga, Philippines	Herrera et al., 2017
		D	KX642543		Caraga, Philippines	Herrera et al., 2017
		D	KX642544		Caraga, Philippines	Herrera et al., 2017
		D	KX642545		Caraga, Philippines	Herrera et al., 2017
		D	KX642716		Intabas, Philippines	Herrera et al., 2017
		D	KX642714		Intabas, Philippines	Herrera et al., 2017
		D	KX642715		Intabas, Philippines	Herrera et al., 2017
		D	KX642984		Manticao, Philippines	Herrera et al., 2017
		D	KX642588		Cotabato, Philippines	Herrera et al., 2017
		D	KX642849		Kibawe, Philippines	Herrera et al., 2017
		D	KX642850		Kibawe, Philippines	Herrera et al., 2017
		D	KX643123		San Juan, Philippines	Herrera et al., 2017
		D	KX643320		Zamboanga, Philippines	Herrera et al., 2017
		D	KX643322		Zamboanga, Philippines	Herrera et al., 2017
		D	KX643331		Zamboanga, Philippines	Herrera et al., 2017
		D	KX643332		Zamboanga, Philippines	Herrera et al., 2017
		D	KX642708		Iloilo, Philippines	Herrera et al., 2017
		D	KX642709		Iloilo, Philippines	Herrera et al., 2017
		D	KX642710		Iloilo, Philippines	Herrera et al., 2017
		D	KX643071		Palawan, Philippines	Herrera et al., 2017
		D	KX643073		Palawan, Philippines	Herrera et al., 2017
		D	KX643075		Palawan, Philippines	Herrera et al., 2017
		D	KX643080		Palawan, Philippines	Herrera et al., 2017
		D	KX643086		Palawan, Philippines	Herrera et al., 2017
		D	KX643112		Samar, Philippines	Herrera et al., 2017
		D	KX642466		Asipulo, Philippines	Herrera et al., 2017
		D	KX642467		Asipulo, Philippines	Herrera et al., 2017
		D	KX643134		Sorsogon, Philippines	Herrera et al., 2017
		D	KX642592		Damulog, Philippines	Herrera et al., 2017
		D	KX642531		Butuan, Philippines	Herrera et al., 2017
		D	KX643333		Zamboanga, Philippines	Herrera et al., 2017
		D	KX643090		Palawan, Philippines	Herrera et al., 2017
		D	KX642595		Davao Oriental, Philippines	Herrera et al., 2017
		D	KX643078		Palawan, Philippines	Herrera et al., 2017
		D	KX643084		Palawan, Philippines	Herrera et al., 2017
		D	KX643085		Palawan, Philippines	Herrera et al., 2017
		D	KX643087		Palawan, Philippines	Herrera et al., 2017
		D	KX642533		Cagayan Valley, Philippines	Herrera et al., 2017
		D	KX642468		Asipulo, Philippines	Herrera et al., 2017
		D	KX642703		Ilocos, Philippines	Herrera et al., 2017
		D	KX642704		Ilocos, Philippines	Herrera et al., 2017
		D	KX642719		Isabela, Philippines	Herrera et al., 2017
		D	KX643113		Samar, Philippines	Herrera et al., 2017
		D	KX642696		Ifugao, Philippines	Herrera et al., 2017
		D	KX642685		Ifugao, Philippines	Herrera et al., 2017
		D	KX642720		Isabela, Philippines	Herrera et al., 2017
		D	KX642688		Ifugao, Philippines	Herrera et al., 2017
		D	KX643031		Mindoro, Philippines	Herrera et al., 2017
		D	KX643017		Mindoro, Philippines	Herrera et al., 2017
		D	KX643060		Palawan, Philippines	Herrera et al., 2017
		D	KX643069		Palawan, Philippines	Herrera et al., 2017
		D	KX643076		Palawan, Philippines	Herrera et al., 2017
		D	KX643077		Palawan, Philippines	Herrera et al., 2017
		D	KX642534		Cagayan Valley, Philippines	Herrera et al., 2017
		D	KX642535		Cagayan Valley, Philippines	Herrera et al., 2017
		D	KX642536		Cagayan Valley, Philippines	Herrera et al., 2017
		D	KX642537		Cagayan Valley, Philippines	Herrera et al., 2017
		D	KX642538		Cagayan Valley, Philippines	Herrera et al., 2017
		D	KX642539		Camiguin, Philippines	Herrera et al., 2017
		D	KX642470		Aya-aya, Philippines	Herrera et al., 2017
		D	KX643254		Valencia, Philippines	Herrera et al., 2017
		D	KX642523		Bukidnon, Philippines	Herrera et al., 2017
		D	KX642524		Bukidnon, Philippines	Herrera et al., 2017
		D	KX642525		Bukidnon, Philippines	Herrera et al., 2017
		D	KX643194		Talakag, Philippines	Herrera et al., 2017
		D	KX642526		Butuan, Philippines	Herrera et al., 2017
		D	KX642587		Cotabato, Philippines	Herrera et al., 2017
		D	KX642848		Kibawe, Philippines	Herrera et al., 2017
		D	KX643121		San Juan, Philippines	Herrera et al., 2017
		D	KX643250		Tugop, Philippines	Herrera et al., 2017
		D	KX642707		Iloilo, Philippines	Herrera et al., 2017
		D	KX643061		Palawan, Philippines	Herrera et al., 2017
		D	KX643079		Palawan, Philippines	Herrera et al., 2017
		D	KX643081		Palawan, Philippines	Herrera et al., 2017
		D	KX643109		Samar, Philippines	Herrera et al., 2017
		D	KX643116		Samar, Philippines	Herrera et al., 2017
		D	KX642775		Kalinga, Philippines	Herrera et al., 2017
		D	KX642889		Lugait, Philippines	Herrera et al., 2017
		D	KX642868		Libertad, Philippines	Herrera et al., 2017
		D	KX642895		Lurugan, Philippines	Herrera et al., 2017
		D	KX643249		Tugop, Philippines	Herrera et al., 2017
		D	KX643072		Palawan, Philippines	Herrera et al., 2017
		D	KX643255		Valencia, Philippines	Herrera et al., 2017
		D	KX643256		Valencia, Philippines	Herrera et al., 2017
		D	KX642522		Bukidnon, Philippines	Herrera et al., 2017
		D	KX642867		Lanao del Norte, Philippines	Herrera et al., 2017
		D	KX642893		Lurugan, Philippines	Herrera et al., 2017
		D	KX643325		Zamboanga, Philippines	Herrera et al., 2017
		D	KX643328		Zamboanga, Philippines	Herrera et al., 2017
		D	KX643110		Samar, Philippines	Herrera et al., 2017
		D	KX642597		Davao Oriental, Philippines	Herrera et al., 2017
		D	KX643058		Palawan, Philippines	Herrera et al., 2017
		D	KX643062		Palawan, Philippines	Herrera et al., 2017
		D	KX643063		Palawan, Philippines	Herrera et al., 2017
		D	KX643064		Palawan, Philippines	Herrera et al., 2017
		D	KX643065		Palawan, Philippines	Herrera et al., 2017
		D	KX643066		Palawan, Philippines	Herrera et al., 2017
		D	KX643067		Palawan, Philippines	Herrera et al., 2017
		D	KX643068		Palawan, Philippines	Herrera et al., 2017
		D	KX642712		Intabas, Philippines	Herrera et al., 2017
		D	KX642982		Manticao, Philippines	Herrera et al., 2017
		D	KX642983		Manticao, Philippines	Herrera et al., 2017
		D	KX642985		Manticao, Philippines	Herrera et al., 2017
		D	KX642527		Butuan, Philippines	Herrera et al., 2017
		D	KX642528		Butuan, Philippines	Herrera et al., 2017
		D	KX642586		Cotabato, Philippines	Herrera et al., 2017
		D	KX642590		Cotabato, Philippines	Herrera et al., 2017
		D	KX642591		Cotabato, Philippines	Herrera et al., 2017
		D	KX643253		Tugop, Philippines	Herrera et al., 2017
		D	KX643251		Tugop, Philippines	Herrera et al., 2017
		D	KX643246		Tugop, Philippines	Herrera et al., 2017
		D	KX643323		Zamboanga, Philippines	Herrera et al., 2017
		D	KX643324		Zamboanga, Philippines	Herrera et al., 2017
		D	KX643027		Mindoro, Philippines	Herrera et al., 2017
		D	KX643326		Zamboanga, Philippines	Herrera et al., 2017
		D	KX643330		Zamboanga, Philippines	Herrera et al., 2017
		D	KX643319		Zamboanga, Philippines	Herrera et al., 2017
		D	KX643327		Zamboanga, Philippines	Herrera et al., 2017
		D	KX642706		Iloilo, Philippines	Herrera et al., 2017
		D	KX642549		Cebu, Philippines	Herrera et al., 2017
		D	KX643021		Mindoro, Philippines	Herrera et al., 2017
		D	KX643030		Mindoro, Philippines	Herrera et al., 2017
		D	KX643019		Mindoro, Philippines	Herrera et al., 2017
		D	KX643022		Mindoro, Philippines	Herrera et al., 2017
		D	KX643032		Mindoro, Philippines	Herrera et al., 2017
		D	KX643083		Palawan, Philippines	Herrera et al., 2017
		D	KX643016		Mindoro, Philippines	Herrera et al., 2017
		D	KX643015		Mindoro, Philippines	Herrera et al., 2017
		D	KX643059		Palawan, Philippines	Herrera et al., 2017
		D	KX643213		Java, Indonesia	Herrera et al., 2017
		D	KX643217		Java, Indonesia	Herrera et al., 2017
		D	KX643218		Java, Indonesia	Herrera et al., 2017
		D	KX643219		Java, Indonesia	Herrera et al., 2017
		D	KX642473		Java, Indonesia	Herrera et al., 2017
		D	KX642474		Java, Indonesia	Herrera et al., 2017
		D	KX642475		Java, Indonesia	Herrera et al., 2017
		D	KX642476		Java, Indonesia	Herrera et al., 2017
		D	KX642477		Java, Indonesia	Herrera et al., 2017
		D	KX642478		Java, Indonesia	Herrera et al., 2017
		D	KX643303		Java, Indonesia	Herrera et al., 2017
		D	KX643304		Java, Indonesia	Herrera et al., 2017
		D	KX643305		Java, Indonesia	Herrera et al., 2017
		D	KX643307		Java, Indonesia	Herrera et al., 2017
		D	KX643309		Java, Indonesia	Herrera et al., 2017
		D	KX643310		Java, Indonesia	Herrera et al., 2017
		D	KX643311		Java, Indonesia	Herrera et al., 2017
		D	KX643312		Java, Indonesia	Herrera et al., 2017
		D	KX643313		Java, Indonesia	Herrera et al., 2017
		D	KX643314		Java, Indonesia	Herrera et al., 2017
		D	KX643315		Java, Indonesia	Herrera et al., 2017
		D	KX643306		Java, Indonesia	Herrera et al., 2017
		D	KX642557		Java, Indonesia	Herrera et al., 2017
		D	KX642550		Java, Indonesia	Herrera et al., 2017
		D	KX642559		Java, Indonesia	Herrera et al., 2017
		D	KX642566		Java, Indonesia	Herrera et al., 2017
		D	KX642567		Java, Indonesia	Herrera et al., 2017
		D	KX642568		Java, Indonesia	Herrera et al., 2017
		D	KX642570		Java, Indonesia	Herrera et al., 2017
		D	KX642572		Java, Indonesia	Herrera et al., 2017
		D	KX642654		Java, Indonesia	Herrera et al., 2017
		D	KX642655		Java, Indonesia	Herrera et al., 2017
		D	KX642723		Java, Indonesia	Herrera et al., 2017
		D	KX642725		Java, Indonesia	Herrera et al., 2017
		D	KX642741		Java, Indonesia	Herrera et al., 2017
		D	KX642734		Java, Indonesia	Herrera et al., 2017
		D	KX642736		Java, Indonesia	Herrera et al., 2017
		D	KX642740		Java, Indonesia	Herrera et al., 2017
		D	KX642797		Java, Indonesia	Herrera et al., 2017
		D	KX642804		Java, Indonesia	Herrera et al., 2017
		D	KX642805		Java, Indonesia	Herrera et al., 2017
		D	KX642806		Java, Indonesia	Herrera et al., 2017
		D	KX642811		Java, Indonesia	Herrera et al., 2017
		D	KX642822		Java, Indonesia	Herrera et al., 2017
		D	KX642824		Java, Indonesia	Herrera et al., 2017
		D	KX642825		Java, Indonesia	Herrera et al., 2017
		D	KX642826		Java, Indonesia	Herrera et al., 2017
		D	KX642827		Java, Indonesia	Herrera et al., 2017
		D	KX642834		Java, Indonesia	Herrera et al., 2017
		D	KX642836		Java, Indonesia	Herrera et al., 2017
		D	KX642840		Java, Indonesia	Herrera et al., 2017
		D	KX642842		Java, Indonesia	Herrera et al., 2017
		D	KX642843		Java, Indonesia	Herrera et al., 2017
		D	KX642845		Java, Indonesia	Herrera et al., 2017
		D	KX642897		Java, Indonesia	Herrera et al., 2017
		D	KX642898		Java, Indonesia	Herrera et al., 2017
		D	KX643212		Java, Indonesia	Herrera et al., 2017
		D	KX642479		Java, Indonesia	Herrera et al., 2017
		D	KX642480		Java, Indonesia	Herrera et al., 2017
		D	KX642483		Java, Indonesia	Herrera et al., 2017
		D	KX642484		Java, Indonesia	Herrera et al., 2017
		D	KX642551		Java, Indonesia	Herrera et al., 2017
		D	KX642552		Java, Indonesia	Herrera et al., 2017
		D	KX642553		Java, Indonesia	Herrera et al., 2017
		D	KX642554		Java, Indonesia	Herrera et al., 2017
		D	KX642555		Java, Indonesia	Herrera et al., 2017
		D	KX642560		Java, Indonesia	Herrera et al., 2017
		D	KX642561		Java, Indonesia	Herrera et al., 2017
		D	KX642562		Java, Indonesia	Herrera et al., 2017
		D	KX642563		Java, Indonesia	Herrera et al., 2017
		D	KX642564		Java, Indonesia	Herrera et al., 2017
		D	KX642565		Java, Indonesia	Herrera et al., 2017
		D	KX642569		Java, Indonesia	Herrera et al., 2017
		D	KX642571		Java, Indonesia	Herrera et al., 2017
		D	KX642575		Java, Indonesia	Herrera et al., 2017
		D	KX642576		Java, Indonesia	Herrera et al., 2017
		D	KX642577		Java, Indonesia	Herrera et al., 2017
		D	KX642580		Java, Indonesia	Herrera et al., 2017
		D	KX642581		Java, Indonesia	Herrera et al., 2017
		D	KX642582		Java, Indonesia	Herrera et al., 2017
		D	KX642583		Java, Indonesia	Herrera et al., 2017
		D	KX642653		Java, Indonesia	Herrera et al., 2017
		D	KX642658		Java, Indonesia	Herrera et al., 2017
		D	KX642660		Java, Indonesia	Herrera et al., 2017
		D	KX642721		Java, Indonesia	Herrera et al., 2017
		D	KX642724		Java, Indonesia	Herrera et al., 2017
		D	KX642726		Java, Indonesia	Herrera et al., 2017
		D	KX642727		Java, Indonesia	Herrera et al., 2017
		D	KX642728		Java, Indonesia	Herrera et al., 2017
		D	KX642729		Java, Indonesia	Herrera et al., 2017
		D	KX642730		Java, Indonesia	Herrera et al., 2017
		D	KX642731		Java, Indonesia	Herrera et al., 2017
		D	KX642732		Java, Indonesia	Herrera et al., 2017
		D	KX642733		Java, Indonesia	Herrera et al., 2017
		D	KX642737		Java, Indonesia	Herrera et al., 2017
		D	KX642743		Java, Indonesia	Herrera et al., 2017
		D	KX642747		Java, Indonesia	Herrera et al., 2017
		D	KX642798		Java, Indonesia	Herrera et al., 2017
		D	KX642801		Java, Indonesia	Herrera et al., 2017
		D	KX642803		Java, Indonesia	Herrera et al., 2017
		D	KX642812		Java, Indonesia	Herrera et al., 2017
		D	KX642820		Java, Indonesia	Herrera et al., 2017
		D	KX642821		Java, Indonesia	Herrera et al., 2017
		D	KX642823		Java, Indonesia	Herrera et al., 2017
		D	KX642829		Java, Indonesia	Herrera et al., 2017
		D	KX642830		Java, Indonesia	Herrera et al., 2017
		D	KX642831		Java, Indonesia	Herrera et al., 2017
		D	KX642832		Java, Indonesia	Herrera et al., 2017
		D	KX642837		Java, Indonesia	Herrera et al., 2017
		D	KX642841		Java, Indonesia	Herrera et al., 2017
		D	KX642900		Java, Indonesia	Herrera et al., 2017
		D	KX642901		Java, Indonesia	Herrera et al., 2017
		D	KX642902		Java, Indonesia	Herrera et al., 2017
		D	KX642903		Java, Indonesia	Herrera et al., 2017
		D	KX642904		Java, Indonesia	Herrera et al., 2017
		D	KX642905		Java, Indonesia	Herrera et al., 2017
		D	KX642481		Java, Indonesia	Herrera et al., 2017
		D	KX642796		Java, Indonesia	Herrera et al., 2017
		D	KX642828		Java, Indonesia	Herrera et al., 2017
		D	KX642482		Java, Indonesia	Herrera et al., 2017
		D	KX642485		Java, Indonesia	Herrera et al., 2017
		D	KX642574		Java, Indonesia	Herrera et al., 2017
		D	KX642579		Java, Indonesia	Herrera et al., 2017
		D	KX642585		Java, Indonesia	Herrera et al., 2017
		D	KX642578		Java, Indonesia	Herrera et al., 2017
		D	KX642648		Java, Indonesia	Herrera et al., 2017
		D	KX642652		Java, Indonesia	Herrera et al., 2017
		D	KX642738		Java, Indonesia	Herrera et al., 2017
		D	KX642656		Java, Indonesia	Herrera et al., 2017
		D	KX642659		Java, Indonesia	Herrera et al., 2017
		D	KX642657		Java, Indonesia	Herrera et al., 2017
		D	KX642722		Java, Indonesia	Herrera et al., 2017
		D	KX642742		Java, Indonesia	Herrera et al., 2017
		D	KX642739		Java, Indonesia	Herrera et al., 2017
		D	KX642899		Java, Indonesia	Herrera et al., 2017
		D	KX642802		Java, Indonesia	Herrera et al., 2017
		D	KX642835		Java, Indonesia	Herrera et al., 2017
		D	KX642808		Java, Indonesia	Herrera et al., 2017
		D	KX642800		Java, Indonesia	Herrera et al., 2017
		D	KX642799		Java, Indonesia	Herrera et al., 2017
		D	KX642833		Java, Indonesia	Herrera et al., 2017
		D	KX642810		Java, Indonesia	Herrera et al., 2017
		D	KX642818		Java, Indonesia	Herrera et al., 2017
		D	KX642839		Java, Indonesia	Herrera et al., 2017
		D	KX643224		Kalimantan, Indonesia	Herrera et al., 2017
		D	KX643226		Kalimantan, Indonesia	Herrera et al., 2017
		D	KX643228		Kalimantan, Indonesia	Herrera et al., 2017
		D	KX643043		Kalimantan, Indonesia	Herrera et al., 2017
		D	KX643044		Kalimantan, Indonesia	Herrera et al., 2017
		D	KX643052		Kalimantan, Indonesia	Herrera et al., 2017
		D	KX643055		Kalimantan, Indonesia	Herrera et al., 2017
		D	KX643229		Kalimantan, Indonesia	Herrera et al., 2017
		D	KX643232		Kalimantan, Indonesia	Herrera et al., 2017
		D	KX643233		Kalimantan, Indonesia	Herrera et al., 2017
		D	KX643234		Kalimantan, Indonesia	Herrera et al., 2017
		D	KX643235		Kalimantan, Indonesia	Herrera et al., 2017
		D	KX643237		Kalimantan, Indonesia	Herrera et al., 2017
		D	KX643238		Kalimantan, Indonesia	Herrera et al., 2017
		D	KX643240		Kalimantan, Indonesia	Herrera et al., 2017
		D	KX643241		Kalimantan, Indonesia	Herrera et al., 2017
		D	KX643242		Kalimantan, Indonesia	Herrera et al., 2017
		D	KX643245		Kalimantan, Indonesia	Herrera et al., 2017
		D	KX643221		Kalimantan, Indonesia	Herrera et al., 2017
		D	KX643037		Kalimantan, Indonesia	Herrera et al., 2017
		D	KX643049		Kalimantan, Indonesia	Herrera et al., 2017
		D	KX643050		Kalimantan, Indonesia	Herrera et al., 2017
		D	KX643225		Kalimantan, Indonesia	Herrera et al., 2017
		D	KX643227		Kalimantan, Indonesia	Herrera et al., 2017
		D	KX643042		Kalimantan, Indonesia	Herrera et al., 2017
		D	KX643048		Kalimantan, Indonesia	Herrera et al., 2017
		D	KX643051		Kalimantan, Indonesia	Herrera et al., 2017
		D	KX643239		Kalimantan, Indonesia	Herrera et al., 2017
		D	KX643244		Kalimantan, Indonesia	Herrera et al., 2017
		D	KX643045		Kalimantan, Indonesia	Herrera et al., 2017
		D	KX643046		Kalimantan, Indonesia	Herrera et al., 2017
		D	KX643047		Kalimantan, Indonesia	Herrera et al., 2017
		D	KX643057		Kalimantan, Indonesia	Herrera et al., 2017
		D	KX643222		Kalimantan, Indonesia	Herrera et al., 2017
		D	KX643223		Kalimantan, Indonesia	Herrera et al., 2017
		D	KX643054		Kalimantan, Indonesia	Herrera et al., 2017
		D	KX643243		Kalimantan, Indonesia	Herrera et al., 2017
		D	KX643231		Kalimantan, Indonesia	Herrera et al., 2017
		D	KX643230		Kalimantan, Indonesia	Herrera et al., 2017
		D	KX643236		Kalimantan, Indonesia	Herrera et al., 2017
		D	KX642670		Sulawesi, Indonesia	Herrera et al., 2017
		D	KX642793		Sulawesi, Indonesia	Herrera et al., 2017
		D	KX642962		Sulawesi, Indonesia	Herrera et al., 2017
		D	KX642972		Sulawesi, Indonesia	Herrera et al., 2017
		D	KX642973		Sulawesi, Indonesia	Herrera et al., 2017
		D	KX642974		Sulawesi, Indonesia	Herrera et al., 2017
		D	KX643096		Sulawesi, Indonesia	Herrera et al., 2017
		D	KX643097		Sulawesi, Indonesia	Herrera et al., 2017
		D	KX642787		Sulawesi, Indonesia	Herrera et al., 2017
		D	KX642661		Sulawesi, Indonesia	Herrera et al., 2017
		D	KX642663		Sulawesi, Indonesia	Herrera et al., 2017
		D	KX642665		Sulawesi, Indonesia	Herrera et al., 2017
		D	KX642666		Sulawesi, Indonesia	Herrera et al., 2017
		D	KX642669		Sulawesi, Indonesia	Herrera et al., 2017
		D	KX642673		Sulawesi, Indonesia	Herrera et al., 2017
		D	KX642676		Sulawesi, Indonesia	Herrera et al., 2017
		D	KX642677		Sulawesi, Indonesia	Herrera et al., 2017
		D	KX642678		Sulawesi, Indonesia	Herrera et al., 2017
		D	KX642664		Sulawesi, Indonesia	Herrera et al., 2017
		D	KX642781		Sulawesi, Indonesia	Herrera et al., 2017
		D	KX642782		Sulawesi, Indonesia	Herrera et al., 2017
		D	KX642788		Sulawesi, Indonesia	Herrera et al., 2017
		D	KX642794		Sulawesi, Indonesia	Herrera et al., 2017
		D	KX642960		Sulawesi, Indonesia	Herrera et al., 2017
		D	KX642961		Sulawesi, Indonesia	Herrera et al., 2017
		D	KX642963		Sulawesi, Indonesia	Herrera et al., 2017
		D	KX642965		Sulawesi, Indonesia	Herrera et al., 2017
		D	KX642969		Sulawesi, Indonesia	Herrera et al., 2017
		D	KX642970		Sulawesi, Indonesia	Herrera et al., 2017
		D	KX642971		Sulawesi, Indonesia	Herrera et al., 2017
		D	KX642976		Sulawesi, Indonesia	Herrera et al., 2017
		D	KX642977		Sulawesi, Indonesia	Herrera et al., 2017
		D	KX642978		Sulawesi, Indonesia	Herrera et al., 2017
		D	KX642980		Sulawesi, Indonesia	Herrera et al., 2017
		D	KX642959		Sulawesi, Indonesia	Herrera et al., 2017
		D	KX643091		Sulawesi, Indonesia	Herrera et al., 2017
		D	KX643094		Sulawesi, Indonesia	Herrera et al., 2017
		D	KX643104		Sulawesi, Indonesia	Herrera et al., 2017
		D	KX643105		Sulawesi, Indonesia	Herrera et al., 2017
		D	KX643103		Sulawesi, Indonesia	Herrera et al., 2017
		D	KX643092		Sulawesi, Indonesia	Herrera et al., 2017
		D	KX643093		Sulawesi, Indonesia	Herrera et al., 2017
		D	KX643095		Sulawesi, Indonesia	Herrera et al., 2017
		D	KX643101		Sulawesi, Indonesia	Herrera et al., 2017
		D	KX642785		Sulawesi, Indonesia	Herrera et al., 2017
		D	KX642966		Sulawesi, Indonesia	Herrera et al., 2017
		D	KX642674		Sulawesi, Indonesia	Herrera et al., 2017
		D	KX642679		Sulawesi, Indonesia	Herrera et al., 2017
		D	KX642783		Sulawesi, Indonesia	Herrera et al., 2017
		D	KX642956		Sulawesi, Indonesia	Herrera et al., 2017
		D	KX642957		Sulawesi, Indonesia	Herrera et al., 2017
		D	KX642958		Sulawesi, Indonesia	Herrera et al., 2017
		D	KX642675		Sulawesi, Indonesia	Herrera et al., 2017
		D	KX642964		Sulawesi, Indonesia	Herrera et al., 2017
		D	KX642671		Sulawesi, Indonesia	Herrera et al., 2017
		D	KX642662		Sulawesi, Indonesia	Herrera et al., 2017
		D	KX642672		Sulawesi, Indonesia	Herrera et al., 2017
		D	KX642667		Sulawesi, Indonesia	Herrera et al., 2017
		D	KX642778		Sulawesi, Indonesia	Herrera et al., 2017
		D	KX642779		Sulawesi, Indonesia	Herrera et al., 2017
		D	KX642780		Sulawesi, Indonesia	Herrera et al., 2017
		D	KX642789		Sulawesi, Indonesia	Herrera et al., 2017
		D	KX642790		Sulawesi, Indonesia	Herrera et al., 2017
		D	KX642791		Sulawesi, Indonesia	Herrera et al., 2017
		D	KX642792		Sulawesi, Indonesia	Herrera et al., 2017
		D	KX642784		Sulawesi, Indonesia	Herrera et al., 2017
		D	KX642786		Sulawesi, Indonesia	Herrera et al., 2017
		D	KX642968		Sulawesi, Indonesia	Herrera et al., 2017
		D	KX642979		Sulawesi, Indonesia	Herrera et al., 2017
		D	KX643102		Sulawesi, Indonesia	Herrera et al., 2017
		D	KX643106		Sulawesi, Indonesia	Herrera et al., 2017
		D	KX643107		Sulawesi, Indonesia	Herrera et al., 2017
		D	KX643099		Sulawesi, Indonesia	Herrera et al., 2017
		D	KX643100		Sulawesi, Indonesia	Herrera et al., 2017
		D	KX643098		Sulawesi, Indonesia	Herrera et al., 2017
		D	KX642638		Nusa Tenggara, Indonesia	Herrera et al., 2017
		D	KX642639		Nusa Tenggara, Indonesia	Herrera et al., 2017
		D	KX642886		Nusa Tenggara, Indonesia	Herrera et al., 2017
		D	KX642613		Nusa Tenggara, Indonesia	Herrera et al., 2017
		D	KX642615		Nusa Tenggara, Indonesia	Herrera et al., 2017
		D	KX642617		Nusa Tenggara, Indonesia	Herrera et al., 2017
		D	KX642619		Nusa Tenggara, Indonesia	Herrera et al., 2017
		D	KX642620		Nusa Tenggara, Indonesia	Herrera et al., 2017
		D	KX642622		Nusa Tenggara, Indonesia	Herrera et al., 2017
		D	KX642623		Nusa Tenggara, Indonesia	Herrera et al., 2017
		D	KX642624		Nusa Tenggara, Indonesia	Herrera et al., 2017
		D	KX642625		Nusa Tenggara, Indonesia	Herrera et al., 2017
		D	KX642628		Nusa Tenggara, Indonesia	Herrera et al., 2017
		D	KX642631		Nusa Tenggara, Indonesia	Herrera et al., 2017
		D	KX642635		Nusa Tenggara, Indonesia	Herrera et al., 2017
		D	KX642643		Nusa Tenggara, Indonesia	Herrera et al., 2017
		D	KX642871		Nusa Tenggara, Indonesia	Herrera et al., 2017
		D	KX642872		Nusa Tenggara, Indonesia	Herrera et al., 2017
		D	KX642874		Nusa Tenggara, Indonesia	Herrera et al., 2017
		D	KX642875		Nusa Tenggara, Indonesia	Herrera et al., 2017
		D	KX642877		Nusa Tenggara, Indonesia	Herrera et al., 2017
		D	KX642878		Nusa Tenggara, Indonesia	Herrera et al., 2017
		D	KX642879		Nusa Tenggara, Indonesia	Herrera et al., 2017
		D	KX642883		Nusa Tenggara, Indonesia	Herrera et al., 2017
		D	KX642887		Nusa Tenggara, Indonesia	Herrera et al., 2017
		D	KX642888		Nusa Tenggara, Indonesia	Herrera et al., 2017
		D	KX642600		Nusa Tenggara, Indonesia	Herrera et al., 2017
		D	KX642604		Nusa Tenggara, Indonesia	Herrera et al., 2017
		D	KX642611		Nusa Tenggara, Indonesia	Herrera et al., 2017
		D	KX642616		Nusa Tenggara, Indonesia	Herrera et al., 2017
		D	KX642618		Nusa Tenggara, Indonesia	Herrera et al., 2017
		D	KX642605		Nusa Tenggara, Indonesia	Herrera et al., 2017
		D	KX642634		Nusa Tenggara, Indonesia	Herrera et al., 2017
		D	KX642870		Nusa Tenggara, Indonesia	Herrera et al., 2017
		D	KX642884		Nusa Tenggara, Indonesia	Herrera et al., 2017
		D	KX642603		Nusa Tenggara, Indonesia	Herrera et al., 2017
		D	KX642606		Nusa Tenggara, Indonesia	Herrera et al., 2017
		D	KX642608		Nusa Tenggara, Indonesia	Herrera et al., 2017
		D	KX642621		Nusa Tenggara, Indonesia	Herrera et al., 2017
		D	KX642644		Nusa Tenggara, Indonesia	Herrera et al., 2017
		D	KX642873		Nusa Tenggara, Indonesia	Herrera et al., 2017
		D	KX642607		Nusa Tenggara, Indonesia	Herrera et al., 2017
		D	KX642612		Nusa Tenggara, Indonesia	Herrera et al., 2017
		D	KX642626		Nusa Tenggara, Indonesia	Herrera et al., 2017
		D	KX642632		Nusa Tenggara, Indonesia	Herrera et al., 2017
		D	KX642633		Nusa Tenggara, Indonesia	Herrera et al., 2017
		D	KX642636		Nusa Tenggara, Indonesia	Herrera et al., 2017
		D	KX642610		Nusa Tenggara, Indonesia	Herrera et al., 2017
		D	KX642637		Nusa Tenggara, Indonesia	Herrera et al., 2017
		D	KX642885		Nusa Tenggara, Indonesia	Herrera et al., 2017
		D	KX642881		Nusa Tenggara, Indonesia	Herrera et al., 2017
		D	KX642876		Nusa Tenggara, Indonesia	Herrera et al., 2017
		D	KX642882		Nusa Tenggara, Indonesia	Herrera et al., 2017
		D	KX642751		Kab Manokwari, West Papua	Herrera et al., 2017
		D	KX642752		Kab Manokwari, West Papua	Herrera et al., 2017
		D	KX642753		Kab Manokwari, West Papua	Herrera et al., 2017
		D	KX642755		Kab Manokwari, West Papua	Herrera et al., 2017
		D	KX642756		Kab Manokwari, West Papua	Herrera et al., 2017
		D	KX642757		Kab Manokwari, West Papua	Herrera et al., 2017
		D	KX642761		Kab Manokwari, West Papua	Herrera et al., 2017
		D	KX642764		Kab Manokwari, West Papua	Herrera et al., 2017
		D	KX642766		Kab Manokwari, West Papua	Herrera et al., 2017
		D	KX642768		Kab Manokwari, West Papua	Herrera et al., 2017
		D	KX642769		Kab Manokwari, West Papua	Herrera et al., 2017
		D	KX642770		Kab Manokwari, West Papua	Herrera et al., 2017
		D	KX642771		Kab Manokwari, West Papua	Herrera et al., 2017
		D	KX642767		Kab Manokwari, West Papua	Herrera et al., 2017
		D	KX643035		Numfor Is., Biak, Papua	Herrera et al., 2017
		D	KX643036		Numfor Is., Biak, Papua	Herrera et al., 2017
		D	KX642765		Kab Manokwari, West Papua	Herrera et al., 2017
		D	KX642759		Kab Manokwari, West Papua	Herrera et al., 2017
		D	KX642440		Sumatra, Indonesia	Herrera et al., 2017
		D	KX642444		Sumatra, Indonesia	Herrera et al., 2017
		D	KX642450		Sumatra, Indonesia	Herrera et al., 2017
		D	KX642458		Sumatra, Indonesia	Herrera et al., 2017
		D	KX642854		Sumatra, Indonesia	Herrera et al., 2017
		D	KX642994		Sumatra, Indonesia	Herrera et al., 2017
		D	KX642995		Sumatra, Indonesia	Herrera et al., 2017
		D	KX642999		Sumatra, Indonesia	Herrera et al., 2017
		D	KX643000		Sumatra, Indonesia	Herrera et al., 2017
		D	KX643004		Sumatra, Indonesia	Herrera et al., 2017
		D	KX643005		Sumatra, Indonesia	Herrera et al., 2017
		D	KX643008		Sumatra, Indonesia	Herrera et al., 2017
		D	KX643266		Sumatra, Indonesia	Herrera et al., 2017
		D	KX643272		Sumatra, Indonesia	Herrera et al., 2017
		D	KX643273		Sumatra, Indonesia	Herrera et al., 2017
		D	KX643274		Sumatra, Indonesia	Herrera et al., 2017
		D	KX643279		Sumatra, Indonesia	Herrera et al., 2017
		D	KX643285		Sumatra, Indonesia	Herrera et al., 2017
		D	KX643291		Sumatra, Indonesia	Herrera et al., 2017
		D	KX643292		Sumatra, Indonesia	Herrera et al., 2017
		D	KX643294		Sumatra, Indonesia	Herrera et al., 2017
		D	KX643139		Sumatra, Indonesia	Herrera et al., 2017
		D	KX643140		Sumatra, Indonesia	Herrera et al., 2017
		D	KX643155		Sumatra, Indonesia	Herrera et al., 2017
		D	KX643180		Sumatra, Indonesia	Herrera et al., 2017
		D	KX642520		Sumatra, Indonesia	Herrera et al., 2017
		D	KX642521		Sumatra, Indonesia	Herrera et al., 2017
		D	KX642509		Sumatra, Indonesia	Herrera et al., 2017
		D	KX642513		Sumatra, Indonesia	Herrera et al., 2017
		D	KX642514		Sumatra, Indonesia	Herrera et al., 2017
		D	KX642515		Sumatra, Indonesia	Herrera et al., 2017
		D	KX642517		Sumatra, Indonesia	Herrera et al., 2017
		D	KX642518		Sumatra, Indonesia	Herrera et al., 2017
		D	KX642519		Sumatra, Indonesia	Herrera et al., 2017
		D	KX643286		Sumatra, Indonesia	Herrera et al., 2017
		D	KX642443		Sumatra, Indonesia	Herrera et al., 2017
		D	KX642445		Sumatra, Indonesia	Herrera et al., 2017
		D	KX642452		Sumatra, Indonesia	Herrera et al., 2017
		D	KX642442		Sumatra, Indonesia	Herrera et al., 2017
		D	KX642459		Sumatra, Indonesia	Herrera et al., 2017
		D	KX643267		Sumatra, Indonesia	Herrera et al., 2017
		D	KX642855		Sumatra, Indonesia	Herrera et al., 2017
		D	KX642997		Sumatra, Indonesia	Herrera et al., 2017
		D	KX642996		Sumatra, Indonesia	Herrera et al., 2017
		D	KX643013		Sumatra, Indonesia	Herrera et al., 2017
		D	KX643276		Sumatra, Indonesia	Herrera et al., 2017
		D	KX642502		Sumatra, Indonesia	Herrera et al., 2017
		D	KX642438		Sumatra, Indonesia	Herrera et al., 2017
		D	KX642852		Sumatra, Indonesia	Herrera et al., 2017
		D	KX642864		Sumatra, Indonesia	Herrera et al., 2017
		D	KX643281		Sumatra, Indonesia	Herrera et al., 2017
		D	KX643300		Sumatra, Indonesia	Herrera et al., 2017
		D	KX643302		Sumatra, Indonesia	Herrera et al., 2017
		D	KX643184		Sumatra, Indonesia	Herrera et al., 2017
		D	KX643142		Sumatra, Indonesia	Herrera et al., 2017
		D	KX643171		Sumatra, Indonesia	Herrera et al., 2017
		D	KX643177		Sumatra, Indonesia	Herrera et al., 2017
		D	KX643178		Sumatra, Indonesia	Herrera et al., 2017
		D	KX643179		Sumatra, Indonesia	Herrera et al., 2017
		D	KX643183		Sumatra, Indonesia	Herrera et al., 2017
		D	KX643186		Sumatra, Indonesia	Herrera et al., 2017
		D	KX643187		Sumatra, Indonesia	Herrera et al., 2017
		D	KX643189		Sumatra, Indonesia	Herrera et al., 2017
		D	KX642505		Sumatra, Indonesia	Herrera et al., 2017
		D	KX642506		Sumatra, Indonesia	Herrera et al., 2017
		D	KX642507		Sumatra, Indonesia	Herrera et al., 2017
		D	KX642508		Sumatra, Indonesia	Herrera et al., 2017
		D	KX642510		Sumatra, Indonesia	Herrera et al., 2017
		D	KX642511		Sumatra, Indonesia	Herrera et al., 2017
		D	KX642457		Sumatra, Indonesia	Herrera et al., 2017
		D	KX642460		Sumatra, Indonesia	Herrera et al., 2017
		D	KX642439		Sumatra, Indonesia	Herrera et al., 2017
		D	KX642441		Sumatra, Indonesia	Herrera et al., 2017
		D	KX642446		Sumatra, Indonesia	Herrera et al., 2017
		D	KX642447		Sumatra, Indonesia	Herrera et al., 2017
		D	KX642448		Sumatra, Indonesia	Herrera et al., 2017
		D	KX642449		Sumatra, Indonesia	Herrera et al., 2017
		D	KX642453		Sumatra, Indonesia	Herrera et al., 2017
		D	KX642454		Sumatra, Indonesia	Herrera et al., 2017
		D	KX642455		Sumatra, Indonesia	Herrera et al., 2017
		D	KX642456		Sumatra, Indonesia	Herrera et al., 2017
		D	KX642461		Sumatra, Indonesia	Herrera et al., 2017
		D	KX642853		Sumatra, Indonesia	Herrera et al., 2017
		D	KX642856		Sumatra, Indonesia	Herrera et al., 2017
		D	KX642857		Sumatra, Indonesia	Herrera et al., 2017
		D	KX642858		Sumatra, Indonesia	Herrera et al., 2017
		D	KX642859		Sumatra, Indonesia	Herrera et al., 2017
		D	KX642860		Sumatra, Indonesia	Herrera et al., 2017
		D	KX642861		Sumatra, Indonesia	Herrera et al., 2017
		D	KX642862		Sumatra, Indonesia	Herrera et al., 2017
		D	KX642863		Sumatra, Indonesia	Herrera et al., 2017
		D	KX642865		Sumatra, Indonesia	Herrera et al., 2017
		D	KX642866		Sumatra, Indonesia	Herrera et al., 2017
		D	KX642988		Sumatra, Indonesia	Herrera et al., 2017
		D	KX642989		Sumatra, Indonesia	Herrera et al., 2017
		D	KX642993		Sumatra, Indonesia	Herrera et al., 2017
		D	KX642998		Sumatra, Indonesia	Herrera et al., 2017
		D	KX643006		Sumatra, Indonesia	Herrera et al., 2017
		D	KX643007		Sumatra, Indonesia	Herrera et al., 2017
		D	KX643012		Sumatra, Indonesia	Herrera et al., 2017
		D	KX643268		Sumatra, Indonesia	Herrera et al., 2017
		D	KX643269		Sumatra, Indonesia	Herrera et al., 2017
		D	KX643270		Sumatra, Indonesia	Herrera et al., 2017
		D	KX643271		Sumatra, Indonesia	Herrera et al., 2017
		D	KX643275		Sumatra, Indonesia	Herrera et al., 2017
		D	KX643277		Sumatra, Indonesia	Herrera et al., 2017
		D	KX643278		Sumatra, Indonesia	Herrera et al., 2017
		D	KX643280		Sumatra, Indonesia	Herrera et al., 2017
		D	KX643282		Sumatra, Indonesia	Herrera et al., 2017
		D	KX643283		Sumatra, Indonesia	Herrera et al., 2017
		D	KX643284		Sumatra, Indonesia	Herrera et al., 2017
		D	KX643287		Sumatra, Indonesia	Herrera et al., 2017
		D	KX643288		Sumatra, Indonesia	Herrera et al., 2017
		D	KX643289		Sumatra, Indonesia	Herrera et al., 2017
		D	KX643290		Sumatra, Indonesia	Herrera et al., 2017
		D	KX643293		Sumatra, Indonesia	Herrera et al., 2017
		D	KX643295		Sumatra, Indonesia	Herrera et al., 2017
		D	KX643297		Sumatra, Indonesia	Herrera et al., 2017
		D	KX643298		Sumatra, Indonesia	Herrera et al., 2017
		D	KX643299		Sumatra, Indonesia	Herrera et al., 2017
		D	KX643141		Sumatra, Indonesia	Herrera et al., 2017
		D	KX643144		Sumatra, Indonesia	Herrera et al., 2017
		D	KX643149		Sumatra, Indonesia	Herrera et al., 2017
		D	KX643150		Sumatra, Indonesia	Herrera et al., 2017
		D	KX643151		Sumatra, Indonesia	Herrera et al., 2017
		D	KX643152		Sumatra, Indonesia	Herrera et al., 2017
		D	KX643154		Sumatra, Indonesia	Herrera et al., 2017
		D	KX643156		Sumatra, Indonesia	Herrera et al., 2017
		D	KX643157		Sumatra, Indonesia	Herrera et al., 2017
		D	KX643158		Sumatra, Indonesia	Herrera et al., 2017
		D	KX643166		Sumatra, Indonesia	Herrera et al., 2017
		D	KX643175		Sumatra, Indonesia	Herrera et al., 2017
		D	KX643181		Sumatra, Indonesia	Herrera et al., 2017
		D	KX643185		Sumatra, Indonesia	Herrera et al., 2017
		D	KX643188		Sumatra, Indonesia	Herrera et al., 2017
		D	KX643190		Sumatra, Indonesia	Herrera et al., 2017
		D	KX642500		Sumatra, Indonesia	Herrera et al., 2017
		D	KX642501		Sumatra, Indonesia	Herrera et al., 2017
		D	KX642516		Sumatra, Indonesia	Herrera et al., 2017
		D	KX643145		Sumatra, Indonesia	Herrera et al., 2017
		D	KX643301		Sumatra, Indonesia	Herrera et al., 2017
		D	KX643002		Sumatra, Indonesia	Herrera et al., 2017
		D	KX643143		Sumatra, Indonesia	Herrera et al., 2017
		D	KX643147		Sumatra, Indonesia	Herrera et al., 2017
		D	KX643153		Sumatra, Indonesia	Herrera et al., 2017
		D	KX642451		Sumatra, Indonesia	Herrera et al., 2017
		D	KX643296		Sumatra, Indonesia	Herrera et al., 2017
		D	KX642504		Sumatra, Indonesia	Herrera et al., 2017
		D	KX642851		Sumatra, Indonesia	Herrera et al., 2017
		D	KX642499		Sumatra, Indonesia	Herrera et al., 2017
		D	KX642512		Sumatra, Indonesia	Herrera et al., 2017
		D	KX642909		Maluku, Indonesia	Herrera et al., 2017
		D	KX642912		Maluku, Indonesia	Herrera et al., 2017
		D	KX642919		Maluku, Indonesia	Herrera et al., 2017
		D	KX642920		Maluku, Indonesia	Herrera et al., 2017
		D	KX642921		Maluku, Indonesia	Herrera et al., 2017
		D	KX642922		Maluku, Indonesia	Herrera et al., 2017
		D	KX642924		Maluku, Indonesia	Herrera et al., 2017
		D	KX642931		Maluku, Indonesia	Herrera et al., 2017
		D	KX642949		Maluku, Indonesia	Herrera et al., 2017
		D	KX642953		Maluku, Indonesia	Herrera et al., 2017
		D	KX642910		Maluku, Indonesia	Herrera et al., 2017
		D	KX642911		Maluku, Indonesia	Herrera et al., 2017
		D	KX642913		Maluku, Indonesia	Herrera et al., 2017
		D	KX642916		Maluku, Indonesia	Herrera et al., 2017
		D	KX642917		Maluku, Indonesia	Herrera et al., 2017
		D	KX642923		Maluku, Indonesia	Herrera et al., 2017
		D	KX642925		Maluku, Indonesia	Herrera et al., 2017
		D	KX642926		Maluku, Indonesia	Herrera et al., 2017
		D	KX642927		Maluku, Indonesia	Herrera et al., 2017
		D	KX642928		Maluku, Indonesia	Herrera et al., 2017
		D	KX642929		Maluku, Indonesia	Herrera et al., 2017
		D	KX642930		Maluku, Indonesia	Herrera et al., 2017
		D	KX642932		Maluku, Indonesia	Herrera et al., 2017
		D	KX642933		Maluku, Indonesia	Herrera et al., 2017
		D	KX642934		Maluku, Indonesia	Herrera et al., 2017
		D	KX642935		Maluku, Indonesia	Herrera et al., 2017
		D	KX642943		Maluku, Indonesia	Herrera et al., 2017
		D	KX642944		Maluku, Indonesia	Herrera et al., 2017
		D	KX642945		Maluku, Indonesia	Herrera et al., 2017
		D	KX642946		Maluku, Indonesia	Herrera et al., 2017
		D	KX642950		Maluku, Indonesia	Herrera et al., 2017
		D	KX642951		Maluku, Indonesia	Herrera et al., 2017
		D	KX642952		Maluku, Indonesia	Herrera et al., 2017
		D	KX642955		Maluku, Indonesia	Herrera et al., 2017
		D	KX642936		Maluku, Indonesia	Herrera et al., 2017
		D	KX642937		Maluku, Indonesia	Herrera et al., 2017
		D	KX642938		Maluku, Indonesia	Herrera et al., 2017
		D	KX642939		Maluku, Indonesia	Herrera et al., 2017
		D	KX642907		Maluku, Indonesia	Herrera et al., 2017
		D	KX642906		Maluku, Indonesia	Herrera et al., 2017
		D	KX642947		Maluku, Indonesia	Herrera et al., 2017
		D	KX642954		Maluku, Indonesia	Herrera et al., 2017
		D	KX642908		Maluku, Indonesia	Herrera et al., 2017
		D	KX642915		Maluku, Indonesia	Herrera et al., 2017
		D	KX642918		Maluku, Indonesia	Herrera et al., 2017
		D	KX642940		Maluku, Indonesia	Herrera et al., 2017
		D	KX642941		Maluku, Indonesia	Herrera et al., 2017
		D	KX642948		Maluku, Indonesia	Herrera et al., 2017
		D	KX642942		Maluku, Indonesia	Herrera et al., 2017
		D	KX642645		Fiji, Pacific	Herrera et al., 2017
		D	KX642646		Fiji, Pacific	Herrera et al., 2017
		D	KX643124		Solomon, Pacific	Herrera et al., 2017
		D	KX643125		Solomon, Pacific	Herrera et al., 2017
		D	KX643126		Solomon, Pacific	Herrera et al., 2017
		D	KX643257		Vanuatu, Pacific	Herrera et al., 2017
		D	KX643258		Vanuatu, Pacific	Herrera et al., 2017
		D	KX643259		Vanuatu, Pacific	Herrera et al., 2017
		D	KX643260		Vanuatu, Pacific	Herrera et al., 2017
		D	KX643262		Vanuatu, Pacific	Herrera et al., 2017
		D	KX643263		Vanuatu, Pacific	Herrera et al., 2017
		D	KX643264		Vanuatu, Pacific	Herrera et al., 2017
		D	KX643265		Vanuatu, Pacific	Herrera et al., 2017
		D	KX643261		Vanuatu, Pacific	Herrera et al., 2017
-sequences from this study are cut-off to accommodate partial sequence length
